# Supplementary material for: Evaluating fuelbreak strategies for compartmentalizing a fire-prone forest landscape in Alberta, Canada
Source: PLoS One. 2025 May 21;20(5):e0321722. doi: 10.1371/journal.pone.0321722 (PMC12094731; doi:10.1371/journal.pone.0321722)
Supplement: S2 Appendix — (XLSX) [file pone.0321722.s002.xlsx]

## Sheet: Node_based_metrics
Appendix S2. Node-based metrics.
Node_ID	X_coordinate	Y_coordinate	Burn_probablity_rescaled_0_1	Fuel_exposure_rescaled_0_1	Fireplain_size_nodes
872	6.00792e+06	305238	0.111354	0.279	4
873	6.01007e+06	305238	0.124455	0.359	1
874	6.01222e+06	305238	0.161568	0.852	2
875	6.01437e+06	305238	0.161568	0.924	1
876	6.01652e+06	305238	0.168119	0.915	1
877	6.01867e+06	305238	0.150656	0.591	1
878	6.02082e+06	305238	0.141918	0.417	1
879	6.02296e+06	305238	0.270748	0.697	3
880	6.02511e+06	305238	0.203058	0.957	16
881	6.02726e+06	305238	0.181219	0.937	10
882	6.02941e+06	305238	0.272923	0.92	44
883	6.03156e+06	305238	0.3166	0.999	18
950	6.009e+06	307100	0.224896	0.324	2
951	6.01114e+06	307100	0.229259	0.83	2
952	6.01329e+06	307100	0.229259	0.859	1
953	6.01544e+06	307100	0.218346	0.931	6
954	6.01759e+06	307100	0.159394	0.79	1
955	6.01974e+06	307100	0.111354	0.652	1
956	6.02189e+06	307100	0.21397	0.764	15
957	6.02404e+06	307100	0.281661	0.955	12
958	6.02619e+06	307100	0.26856	0.832	18
959	6.02834e+06	307100	0.251097	0.911	17
960	6.03049e+06	307100	0.366814	0.969	38
961	6.03264e+06	307100	0.379914	0.978	36
962	6.03478e+06	307100	0.412666	0.995	33
963	6.03693e+06	307100	0.45633	0.993	43
964	6.03908e+06	307100	0.251097	0.98	23
965	6.04123e+06	307100	0	0.99	1
966	6.04338e+06	307100	0	0.982	1
967	6.04553e+06	307100	0	0.982	1
968	6.04768e+06	307100	0	0.908	1
969	6.04983e+06	307100	0	0.942	1
970	6.05198e+06	307100	0	0.86	1
971	6054127	307100	0	0.72	1
972	6.05628e+06	307100	0	0.36	1
973	6.05843e+06	307100	0	0.085	1
974	6.06057e+06	307100	0	0.619	1
975	6.06272e+06	307100	0	0.66	1
976	6.06487e+06	307100	0	0.347	1
977	6.06702e+06	307100	0	0.619	1
978	6.06917e+06	307100	0	0.676	1
979	6.07132e+06	307100	0	0.866	1
980	6.07347e+06	307100	0	0.909	1
981	6.07562e+06	307100	0	0.907	1
1027	6.00792e+06	308961	0.25546	0.872	28
1028	6.01007e+06	308961	0.27511	0.748	11
1029	6.01222e+06	308961	0.231446	0.589	3
1030	6.01437e+06	308961	0.181219	0.811	2
1031	6.01652e+06	308961	0.152843	0.821	3
1032	6.01867e+06	308961	0.203058	0.642	8
1033	6.02082e+06	308961	0.248909	0.959	11
1034	6.02296e+06	308961	0.314412	0.967	12
1035	6.02511e+06	308961	0.3166	0.929	28
1036	6.02726e+06	308961	0.342801	0.778	22
1037	6.02941e+06	308961	0.373364	0.979	39
1038	6.03156e+06	308961	0.441054	0.952	32
1039	6.03371e+06	308961	0.515282	0.979	37
1040	6.03586e+06	308961	0.635374	1	43
1041	6.03801e+06	308961	0.646287	0.987	37
1042	6.04016e+06	308961	0.441054	1	23
1043	6.04231e+06	308961	0.314412	0.994	34
1044	6.04446e+06	308961	0.209608	0.985	29
1045	6.04661e+06	308961	0.078603	0.975	3
1046	6.04875e+06	308961	0	0.897	1
1047	6.0509e+06	308961	0	0.909	1
1048	6.05305e+06	308961	0	0.927	1
1049	6.0552e+06	308961	0	0.287	1
1050	6.05735e+06	308961	0	0.102	1
1051	6.0595e+06	308961	0	0.122	1
1052	6.06165e+06	308961	0	0.577	1
1053	6.0638e+06	308961	0	0.555	1
1054	6.06595e+06	308961	0	0.525	1
1055	6.0681e+06	308961	0	0.547	1
1056	6.07025e+06	308961	0	0.634	1
1057	6.07239e+06	308961	0	0.778	1
1058	6.07454e+06	308961	0	0.689	1
1059	6.07669e+06	308961	0	0.735	1
1060	6.07884e+06	308961	0	0.556	1
1061	6.08099e+06	308961	0	0.63	1
1062	6.08314e+06	308961	0	0.849	1
1104	6.00685e+06	310822	0.209608	0.736	4
1105	6.009e+06	310822	0.270748	0.888	39
1106	6.01114e+06	310822	0.294761	0.892	30
1107	6.01329e+06	310822	0.353713	0.828	30
1108	6.01544e+06	310822	0.248909	0.823	9
1109	6.01759e+06	310822	0.33625	0.746	10
1110	6.01974e+06	310822	0.325325	0.963	13
1111	6.02189e+06	310822	0.467255	0.929	26
1112	6.02404e+06	310822	0.48253	0.922	17
1113	6.02619e+06	310822	0.473806	0.958	29
1114	6.02834e+06	310822	0.406115	0.931	47
1115	6.03049e+06	310822	0.371176	0.938	36
1116	6.03264e+06	310822	0.443229	0.909	39
1117	6.03478e+06	310822	0.670313	0.988	36
1118	6.03693e+06	310822	0.917035	0.975	44
1119	6.03908e+06	310822	0.779479	0.973	42
1120	6.04123e+06	310822	0.687776	0.973	29
1121	6.04338e+06	310822	0.580784	0.937	33
1122	6.04553e+06	310822	0.436679	0.962	25
1123	6.04768e+06	310822	0.340613	0.924	16
1124	6.04983e+06	310822	0.137555	0.962	3
1125	6.05198e+06	310822	0	0.992	1
1126	6054127	310822	0	0.813	1
1127	6.05628e+06	310822	0	0.274	1
1128	6.05843e+06	310822	0	0.539	1
1129	6.06057e+06	310822	0	0.704	1
1130	6.06272e+06	310822	0	0.681	1
1131	6.06487e+06	310822	0	0.821	1
1132	6.06702e+06	310822	0	0.734	1
1133	6.06917e+06	310822	0	0.746	1
1134	6.07132e+06	310822	0	0.682	1
1135	6.07347e+06	310822	0	0.535	1
1136	6.07562e+06	310822	0	0.403	1
1137	6.07777e+06	310822	0	0.712	1
1138	6.07992e+06	310822	0	0.64	1
1139	6.08207e+06	310822	0	0.796	1
1181	6.00577e+06	312683	0.20742	0.567	1
1182	6.00792e+06	312683	0.301311	0.878	15
1183	6.01007e+06	312683	0.305674	0.95	58
1184	6.01222e+06	312683	0.360264	0.966	34
1185	6.01437e+06	312683	0.384277	0.968	28
1186	6.01652e+06	312683	0.399565	0.922	33
1187	6.01867e+06	312683	0.355901	0.969	23
1188	6.02082e+06	312683	0.438867	0.933	30
1189	6.02296e+06	312683	0.59826	0.951	29
1190	6.02511e+06	312683	0.617911	0.935	29
1191	6.02726e+06	312683	0.609173	0.95	27
1192	6.02941e+06	312683	0.460705	0.894	15
1193	6.03156e+06	312683	0.397377	0.949	48
1194	6.03371e+06	312683	0.650662	0.954	42
1195	6.03586e+06	312683	0.864633	0.976	27
1196	6.03801e+06	312683	0.908297	0.994	53
1197	6.04016e+06	312683	0.895196	0.972	35
1198	6.04231e+06	312683	0.812231	0.928	35
1199	6.04446e+06	312683	0.775117	0.915	32
1200	6.04661e+06	312683	0.639736	0.966	25
1201	6.04875e+06	312683	0.423578	0.986	22
1202	6.0509e+06	312683	0.224896	0.999	10
1203	6.05305e+06	312683	0	0.876	1
1204	6.0552e+06	312683	0	0.724	1
1205	6.05735e+06	312683	0	0.687	1
1206	6.0595e+06	312683	0	0.579	1
1207	6.06165e+06	312683	0	0.779	1
1208	6.0638e+06	312683	0	0.855	1
1209	6.06595e+06	312683	0	0.743	1
1210	6.0681e+06	312683	0	0.764	1
1211	6.07025e+06	312683	0	0.739	1
1212	6.07239e+06	312683	0	0.714	1
1213	6.07454e+06	312683	0	0.671	1
1214	6.07669e+06	312683	0	0.818	1
1215	6.07884e+06	312683	0	0.627	1
1216	6.08099e+06	312683	0	0.569	1
1217	6.08314e+06	312683	0	0.659	1
1258	6.0047e+06	314544	0.139743	0.435	1
1259	6.00685e+06	314544	0.122267	0.751	5
1260	6.009e+06	314544	0.299124	0.625	9
1261	6.01114e+06	314544	0.312224	0.969	56
1262	6.01329e+06	314544	0.364626	0.93	52
1263	6.01544e+06	314544	0.358076	0.942	30
1264	6.01759e+06	314544	0.344975	0.963	35
1265	6.01974e+06	314544	0.366814	0.886	50
1266	6.02189e+06	314544	0.465068	0.947	26
1267	6.02404e+06	314544	0.57861	0.96	25
1268	6.02619e+06	314544	0.609173	0.984	22
1269	6.02834e+06	314544	0.541483	0.965	24
1270	6.03049e+06	314544	0.451967	0.844	52
1271	6.03264e+06	314544	0.430129	0.856	35
1272	6.03478e+06	314544	0.696514	0.98	50
1273	6.03693e+06	314544	0.897384	0.963	41
1274	6.03908e+06	314544	0.951974	0.967	40
1275	6.04123e+06	314544	0.951974	0.964	39
1276	6.04338e+06	314544	0.914847	0.952	37
1277	6.04553e+06	314544	0.751091	0.966	22
1278	6.04768e+06	314544	0.679038	0.939	24
1279	6.04983e+06	314544	0.534932	0.955	14
1280	6.05198e+06	314544	0.353713	0.941	11
1281	6054127	314544	0	0.494	1
1282	6.05628e+06	314544	0	0.463	1
1283	6.05843e+06	314544	0	0.741	1
1284	6.06057e+06	314544	0	0.889	1
1285	6.06272e+06	314544	0	0.928	1
1286	6.06487e+06	314544	0	0.943	1
1287	6.06702e+06	314544	0	0.335	1
1288	6.06917e+06	314544	0	0.448	1
1289	6.07132e+06	314544	0	0.809	1
1290	6.07347e+06	314544	0	0.87	1
1291	6.07562e+06	314544	0	0.847	1
1292	6.07777e+06	314544	0	0.813	1
1293	6.07992e+06	314544	0	0.461	1
1294	6.08207e+06	314544	0	0.253	1
1336	6.00577e+06	316406	0.0720527	0.243	1
1337	6.00792e+06	316406	0.087341	0.397	2
1338	6.01007e+06	316406	0.393015	0.658	9
1339	6.01222e+06	316406	0.417028	0.939	47
1340	6.01437e+06	316406	0.386465	0.967	48
1341	6.01652e+06	316406	0.412666	0.99	53
1342	6.01867e+06	316406	0.47598	0.994	42
1343	6.02082e+06	316406	0.427954	0.971	26
1344	6.02296e+06	316406	0.419216	0.904	33
1345	6.02511e+06	316406	0.48253	0.919	28
1346	6.02726e+06	316406	0.406115	0.849	27
1347	6.02941e+06	316406	0.445417	0.86	48
1348	6.03156e+06	316406	0.46943	0.853	51
1349	6.03371e+06	316406	0.445417	0.665	19
1350	6.03586e+06	316406	0.703064	0.956	34
1351	6.03801e+06	316406	0.871183	0.985	38
1352	6.04016e+06	316406	0.973799	0.924	35
1353	6.04231e+06	316406	0.936685	0.959	25
1354	6.04446e+06	316406	0.890834	0.968	26
1355	6.04661e+06	316406	0.779479	0.979	22
1356	6.04875e+06	316406	0.681226	0.966	20
1357	6.0509e+06	316406	0.534932	0.924	13
1360	6.05735e+06	316406	0	0.835	1
1361	6.0595e+06	316406	0	0.821	1
1362	6.06165e+06	316406	0	0.821	1
1363	6.0638e+06	316406	0	0.785	1
1364	6.06595e+06	316406	0	0.915	1
1365	6.0681e+06	316406	0	0.466	1
1366	6.07025e+06	316406	0	0.832	1
1367	6.07239e+06	316406	0	0.928	1
1368	6.07454e+06	316406	0	0.879	1
1369	6.07669e+06	316406	0	0.879	1
1370	6.07884e+06	316406	0	0.617	1
1371	6.08099e+06	316406	0	0.623	1
1372	6.08314e+06	316406	0	0.423	1
1413	6.0047e+06	318267	0.0218385	0.193	1
1414	6.00685e+06	318267	0.150656	0.823	18
1415	6.009e+06	318267	0.32315	0.898	31
1416	6.01114e+06	318267	0.436679	0.978	30
1417	6.01329e+06	318267	0.467255	0.95	37
1418	6.01544e+06	318267	0.458517	0.986	21
1419	6.01759e+06	318267	0.563321	0.958	23
1420	6.01974e+06	318267	0.53712	0.971	48
1421	6.02189e+06	318267	0.478168	0.963	38
1422	6.02404e+06	318267	0.486906	0.955	41
1423	6.02619e+06	318267	0.3297	0.735	37
1424	6.02834e+06	318267	0.421404	0.92	26
1425	6.03049e+06	318267	0.589522	0.869	56
1426	6.03264e+06	318267	0.561133	0.978	49
1427	6.03478e+06	318267	0.563321	0.907	23
1428	6.03693e+06	318267	0.639736	0.929	40
1429	6.03908e+06	318267	0.801318	0.97	39
1430	6.04123e+06	318267	0.829694	0.975	33
1431	6.04338e+06	318267	0.849344	0.97	17
1432	6.04553e+06	318267	0.696514	0.938	16
1433	6.04768e+06	318267	0.52402	0.948	15
1434	6.04983e+06	318267	0.510919	0.864	11
1438	6.05843e+06	318267	0	0.81	1
1439	6.06057e+06	318267	0	0.687	1
1440	6.06272e+06	318267	0	0.86	1
1441	6.06487e+06	318267	0	0.788	1
1442	6.06702e+06	318267	0	0.771	1
1443	6.06917e+06	318267	0	0.804	1
1444	6.07132e+06	318267	0	0.972	1
1445	6.07347e+06	318267	0	0.858	1
1446	6.07562e+06	318267	0	0.765	1
1447	6.07777e+06	318267	0	0.923	1
1448	6.07992e+06	318267	0	0.718	1
1449	6.08207e+06	318267	0	0.54	1
1491	6.00577e+06	320128	0.126642	0.342	15
1492	6.00792e+06	320128	0.288211	0.852	26
1493	6.01007e+06	320128	0.382102	0.883	14
1494	6.01222e+06	320128	0.45633	0.989	34
1495	6.01437e+06	320128	0.458517	0.995	37
1496	6.01652e+06	320128	0.52402	0.982	19
1497	6.01867e+06	320128	0.52402	0.997	25
1498	6.02082e+06	320128	0.449779	0.986	23
1499	6.02296e+06	320128	0.430129	0.961	34
1500	6.02511e+06	320128	0.366814	0.98	50
1501	6.02726e+06	320128	0.290399	0.882	52
1502	6.02941e+06	320128	0.54367	0.905	36
1503	6.03156e+06	320128	0.709614	0.932	29
1504	6.03371e+06	320128	0.713977	0.972	62
1505	6.03586e+06	320128	0.748916	0.982	43
1506	6.03801e+06	320128	0.661575	0.946	32
1507	6.04016e+06	320128	0.574234	0.955	24
1508	6.04231e+06	320128	0.580784	0.984	24
1509	6.04446e+06	320128	0.545858	0.95	14
1515	6.05735e+06	320128	0	0.957	1
1516	6.0595e+06	320128	0	0.906	1
1517	6.06165e+06	320128	0	0.84	1
1518	6.0638e+06	320128	0	0.93	1
1519	6.06595e+06	320128	0	0.781	1
1520	6.0681e+06	320128	0	0.526	1
1521	6.07025e+06	320128	0	0.765	1
1522	6.07239e+06	320128	0	0.676	1
1523	6.07454e+06	320128	0	0.447	1
1524	6.07669e+06	320128	0	0.857	1
1525	6.07884e+06	320128	0	0.782	1
1526	6.08099e+06	320128	0	0.575	1
1527	6.08314e+06	320128	0	0.558	1
1568	6.0047e+06	321989	0.161568	0.421	2
1569	6.00685e+06	321989	0.251097	0.781	17
1570	6.009e+06	321989	0.373364	0.891	10
1571	6.01114e+06	321989	0.46943	0.878	31
1572	6.01329e+06	321989	0.513107	0.995	39
1573	6.01544e+06	321989	0.408303	0.991	22
1574	6.01759e+06	321989	0.449779	0.976	41
1575	6.01974e+06	321989	0.427954	0.975	31
1576	6.02189e+06	321989	0.375552	0.962	21
1577	6.02404e+06	321989	0.445417	0.987	25
1578	6.02619e+06	321989	0.53712	0.961	25
1579	6.02834e+06	321989	0.454155	0.96	52
1580	6.03049e+06	321989	0.519657	0.918	44
1581	6.03264e+06	321989	0.762016	0.919	43
1582	6.03478e+06	321989	0.879921	0.93	61
1583	6.03693e+06	321989	0.86682	0.99	50
1584	6.03908e+06	321989	0.796942	0.969	41
1585	6.04123e+06	321989	0.709614	0.827	19
1586	6.04338e+06	321989	0.681226	0.842	11
1594	6.06057e+06	321989	0	0.949	1
1595	6.06272e+06	321989	0	0.821	1
1596	6.06487e+06	321989	0	0.703	1
1597	6.06702e+06	321989	0	0.374	1
1598	6.06917e+06	321989	0	0.717	1
1599	6.07132e+06	321989	0	0.393	1
1600	6.07347e+06	321989	0	0.545	1
1601	6.07562e+06	321989	0	0.821	1
1602	6.07777e+06	321989	0	0.94	1
1603	6.07992e+06	321989	0	0.853	1
1604	6.08207e+06	321989	0	0.8	1
1645	6.00362e+06	323850	0.205245	0.825	15
1646	6.00577e+06	323850	0.237997	0.853	6
1647	6.00792e+06	323850	0.351526	0.543	16
1648	6.01007e+06	323850	0.379914	0.901	19
1649	6.01222e+06	323850	0.45633	0.997	51
1650	6.01437e+06	323850	0.417028	0.987	42
1651	6.01652e+06	323850	0.379914	0.977	35
1652	6.01867e+06	323850	0.386465	0.995	53
1653	6.02082e+06	323850	0.46943	0.974	37
1654	6.02296e+06	323850	0.539308	0.974	51
1655	6.02511e+06	323850	0.674675	0.969	63
1656	6.02726e+06	323850	0.652837	1	67
1657	6.02941e+06	323850	0.561133	0.999	41
1658	6.03156e+06	323850	0.580784	0.916	37
1659	6.03371e+06	323850	0.72489	0.903	58
1660	6.03586e+06	323850	0.917035	0.846	40
1661	6.03801e+06	323850	0.938873	0.883	30
1662	6.04016e+06	323850	0.947598	0.794	29
1663	6.04231e+06	323850	0.812231	0.677	21
1664	6.04446e+06	323850	0.753278	0.836	12
1672	6.06165e+06	323850	0	0.886	1
1673	6.0638e+06	323850	0	0.859	1
1674	6.06595e+06	323850	0	0.763	1
1675	6.0681e+06	323850	0	0.506	1
1676	6.07025e+06	323850	0	0.325	1
1677	6.07239e+06	323850	0	0.768	1
1678	6.07454e+06	323850	0	0.665	1
1679	6.07669e+06	323850	0	0.614	1
1680	6.07884e+06	323850	0	0.697	1
1681	6.08099e+06	323850	0	0.884	1
1682	6.08314e+06	323850	0	0.741	1
1721	6.0004e+06	325712	0.25546	0.899	22
1722	6.00255e+06	325712	0.294761	0.905	19
1723	6.0047e+06	325712	0.349351	0.907	26
1724	6.00685e+06	325712	0.403928	0.547	11
1725	6.009e+06	325712	0.441054	0.815	17
1726	6.01114e+06	325712	0.386465	0.974	40
1727	6.01329e+06	325712	0.344975	0.963	23
1728	6.01544e+06	325712	0.375552	0.955	12
1729	6.01759e+06	325712	0.334063	0.992	39
1730	6.01974e+06	325712	0.445417	0.998	49
1731	6.02189e+06	325712	0.596072	0.983	45
1732	6.02404e+06	325712	0.73144	1	28
1733	6.02619e+06	325712	0.79258	0.947	41
1734	6.02834e+06	325712	0.775117	0.746	47
1735	6.03049e+06	325712	0.648474	0.986	54
1736	6.03264e+06	325712	0.587334	0.957	32
1737	6.03478e+06	325712	0.80568	0.665	36
1738	6.03693e+06	325712	0.930135	0.885	47
1739	6.03908e+06	325712	0.969437	0.956	41
1740	6.04123e+06	325712	0.831881	0.978	26
1741	6.04338e+06	325712	0.842794	0.901	17
1750	6.06272e+06	325712	0	0.907	1
1751	6.06487e+06	325712	0	0.823	1
1752	6.06702e+06	325712	0	0.704	1
1753	6.06917e+06	325712	0	0.718	1
1754	6.07132e+06	325712	0	0.614	1
1755	6.07347e+06	325712	0	0.471	1
1756	6.07562e+06	325712	0	0.376	1
1757	6.07777e+06	325712	0	0.527	1
1758	6.07992e+06	325712	0	0.711	1
1759	6.08207e+06	325712	0	0.91	1
1797	5.99717e+06	327573	0.281661	0.962	55
1798	5.99932e+06	327573	0.233621	0.94	57
1799	6.00147e+06	327573	0.286023	0.995	33
1800	6.00362e+06	327573	0.395203	0.968	29
1801	6.00577e+06	327573	0.395203	0.981	29
1802	6.00792e+06	327573	0.408303	0.957	18
1803	6.01007e+06	327573	0.377727	0.972	23
1804	6.01222e+06	327573	0.331875	0.945	23
1805	6.01437e+06	327573	0.320962	0.995	29
1806	6.01652e+06	327573	0.32315	0.978	50
1807	6.01867e+06	327573	0.427954	0.962	21
1808	6.02082e+06	327573	0.628824	0.983	39
1809	6.02296e+06	327573	0.794768	1	68
1810	6.02511e+06	327573	0.825331	0.989	70
1811	6.02726e+06	327573	0.895196	0.684	41
1812	6.02941e+06	327573	0.85372	0.94	40
1813	6.03156e+06	327573	0.74454	0.997	50
1814	6.03371e+06	327573	0.631011	0.97	46
1815	6.03586e+06	327573	0.925773	0.633	37
1816	6.03801e+06	327573	0.971624	0.929	20
1817	6.04016e+06	327573	0.965074	0.988	45
1818	6.04231e+06	327573	0.842794	0.958	25
1819	6.04446e+06	327573	0.729265	0.927	15
1828	6.0638e+06	327573	0	0.858	1
1829	6.06595e+06	327573	0	0.735	1
1830	6.0681e+06	327573	0	0.717	1
1831	6.07025e+06	327573	0	0.756	1
1832	6.07239e+06	327573	0	0.52	1
1833	6.07454e+06	327573	0	0.515	1
1834	6.07669e+06	327573	0	0.572	1
1835	6.07884e+06	327573	0	0.369	1
1836	6.08099e+06	327573	0	0.745	1
1837	6.08314e+06	327573	0	0.83	1
1872	5.9918e+06	329434	0.183407	0.731	2
1873	5.99395e+06	329434	0.25546	0.677	13
1874	5.9961e+06	329434	0.353713	0.831	13
1875	5.99825e+06	329434	0.371176	1	19
1876	6.0004e+06	329434	0.338425	0.96	61
1877	6.00255e+06	329434	0.3297	0.965	35
1878	6.0047e+06	329434	0.438867	0.974	45
1879	6.00685e+06	329434	0.473806	0.971	39
1880	6.009e+06	329434	0.423578	0.953	32
1881	6.01114e+06	329434	0.314412	0.954	19
1882	6.01329e+06	329434	0.290399	0.978	36
1883	6.01544e+06	329434	0.406115	0.997	16
1884	6.01759e+06	329434	0.419216	0.959	44
1885	6.01974e+06	329434	0.519657	1	44
1886	6.02189e+06	329434	0.687776	1	58
1887	6.02404e+06	329434	0.816593	1	38
1888	6.02619e+06	329434	0.912672	0.997	44
1889	6.02834e+06	329434	0.954148	0.992	39
1890	6.03049e+06	329434	0.78603	0.955	49
1891	6.03264e+06	329434	0.777292	0.982	50
1892	6.03478e+06	329434	0.670313	0.968	47
1893	6.03693e+06	329434	0.945423	0.901	39
1894	6.03908e+06	329434	0.984725	0.837	44
1895	6.04123e+06	329434	0.910484	0.869	28
1898	6.04768e+06	329434	0.58516	0.685	5
1906	6.06487e+06	329434	0	0.843	1
1907	6.06702e+06	329434	0	0.771	1
1908	6.06917e+06	329434	0	0.722	1
1909	6.07132e+06	329434	0	0.826	1
1910	6.07347e+06	329434	0	0.733	1
1911	6.07562e+06	329434	0	0.473	1
1912	6.07777e+06	329434	0	0.569	1
1913	6.07992e+06	329434	0	0.811	1
1914	6.08207e+06	329434	0	0.907	1
1949	5.99073e+06	331295	0.209608	0.913	4
1950	5.99288e+06	331295	0.242359	0.906	15
1951	5.99503e+06	331295	0.384277	0.88	42
1952	5.99717e+06	331295	0.460705	0.999	36
1953	5.99932e+06	331295	0.447605	1	35
1954	6.00147e+06	331295	0.307862	0.97	41
1955	6.00362e+06	331295	0.307862	0.962	61
1956	6.00577e+06	331295	0.369002	0.934	41
1957	6.00792e+06	331295	0.410478	0.947	28
1958	6.01007e+06	331295	0.401753	0.915	26
1959	6.01222e+06	331295	0.307862	0.851	46
1960	6.01437e+06	331295	0.349351	0.983	31
1961	6.01652e+06	331295	0.471618	0.999	37
1962	6.01867e+06	331295	0.515282	0.987	29
1963	6.02082e+06	331295	0.58516	1	53
1964	6.02296e+06	331295	0.729265	0.999	43
1965	6.02511e+06	331295	0.816593	0.873	38
1966	6.02726e+06	331295	0.864633	0.799	39
1967	6.02941e+06	331295	0.827519	0.979	63
1968	6.03156e+06	331295	0.768567	0.959	44
1969	6.03371e+06	331295	0.936685	0.925	24
1970	6.03586e+06	331295	0.901746	0.917	56
1971	6.03801e+06	331295	0.897384	0.668	49
1972	6.04016e+06	331295	0.831881	0.928	33
1974	6.04446e+06	331295	0.655025	0.92	10
1975	6.04661e+06	331295	0.661575	0.882	14
1976	6.04875e+06	331295	0.644112	0.925	8
1984	6.06595e+06	331295	0	0.945	1
1985	6.0681e+06	331295	0	0.901	1
1986	6.07025e+06	331295	0	0.864	1
1987	6.07239e+06	331295	0	0.956	1
1988	6.07454e+06	331295	0	0.756	1
1989	6.07669e+06	331295	0	0.788	1
1990	6.07884e+06	331295	0	0.884	1
1991	6.08099e+06	331295	0	0.854	1
2026	5.98965e+06	333157	0.174669	0.87	9
2027	5.9918e+06	333157	0.222708	0.86	4
2028	5.99395e+06	333157	0.32315	0.947	11
2029	5.9961e+06	333157	0.443229	0.994	63
2030	5.99825e+06	333157	0.508731	1	57
2031	6.0004e+06	333157	0.46943	0.999	40
2032	6.00255e+06	333157	0.390827	0.998	29
2033	6.0047e+06	333157	0.373364	1	39
2034	6.00685e+06	333157	0.401753	0.945	15
2035	6.009e+06	333157	0.371176	0.962	27
2036	6.01114e+06	333157	0.364626	0.757	29
2037	6.01329e+06	333157	0.312224	0.886	40
2038	6.01544e+06	333157	0.408303	0.991	24
2039	6.01759e+06	333157	0.438867	0.99	16
2040	6.01974e+06	333157	0.550221	1	25
2041	6.02189e+06	333157	0.648474	1	40
2042	6.02404e+06	333157	0.753278	0.998	34
2043	6.02619e+06	333157	0.665937	0.825	35
2044	6.02834e+06	333157	0.674675	0.723	64
2045	6.03049e+06	333157	0.685588	0.954	40
2046	6.03264e+06	333157	0.74454	0.917	45
2047	6.03478e+06	333157	0.908297	0.939	45
2048	6.03693e+06	333157	0.912672	0.806	37
2049	6.03908e+06	333157	0.86027	0.991	37
2050	6.04123e+06	333157	0.825331	0.903	23
2051	6.04338e+06	333157	0.825331	0.876	19
2052	6.04553e+06	333157	0.742366	0.927	16
2053	6.04768e+06	333157	0.840619	0.811	9
2054	6.04983e+06	333157	0.831881	0.893	6
2063	6.06917e+06	333157	0	0.84	1
2064	6.07132e+06	333157	0	0.812	1
2065	6.07347e+06	333157	0	0.901	1
2066	6.07562e+06	333157	0	0.838	1
2067	6.07777e+06	333157	0	0.921	1
2068	6.07992e+06	333157	0	0.959	1
2103	5.98858e+06	335018	0.150656	0.737	1
2104	5.99073e+06	335018	0.203058	0.836	1
2105	5.99288e+06	335018	0.277298	0.776	1
2106	5.99503e+06	335018	0.310049	0.983	17
2107	5.99717e+06	335018	0.451967	0.978	50
2108	5.99932e+06	335018	0.526208	0.978	41
2109	6.00147e+06	335018	0.53712	0.99	57
2110	6.00362e+06	335018	0.493456	1	25
2111	6.00577e+06	335018	0.53712	0.933	35
2112	6.00792e+06	335018	0.497819	0.995	47
2113	6.01007e+06	335018	0.432316	0.979	38
2114	6.01222e+06	335018	0.397377	0.846	46
2115	6.01437e+06	335018	0.390827	0.782	43
2116	6.01652e+06	335018	0.331875	0.989	37
2117	6.01867e+06	335018	0.408303	0.993	23
2118	6.02082e+06	335018	0.58516	0.988	39
2119	6.02296e+06	335018	0.713977	0.986	39
2120	6.02511e+06	335018	0.709614	0.984	55
2121	6.02726e+06	335018	0.580784	0.759	30
2122	6.02941e+06	335018	0.59826	0.788	35
2123	6.03156e+06	335018	0.641924	0.976	28
2124	6.03371e+06	335018	0.692138	0.944	52
2125	6.03586e+06	335018	0.759829	0.915	46
2126	6.03801e+06	335018	0.899572	0.976	44
2127	6.04016e+06	335018	0.938873	0.989	24
2128	6.04231e+06	335018	0.849344	0.978	22
2129	6.04446e+06	335018	0.858082	0.977	12
2140	6.0681e+06	335018	0	0.804	1
2141	6.07025e+06	335018	0	0.764	1
2142	6.07239e+06	335018	0	0.79	1
2143	6.07454e+06	335018	0	0.907	1
2181	5.98965e+06	336879	0.220521	0.777	1
2182	5.9918e+06	336879	0.259822	0.834	7
2183	5.99395e+06	336879	0.299124	0.911	3
2184	5.9961e+06	336879	0.355901	0.797	9
2185	5.99825e+06	336879	0.384277	0.969	25
2186	6.0004e+06	336879	0.46288	0.968	53
2187	6.00255e+06	336879	0.465068	1	38
2188	6.0047e+06	336879	0.563321	0.977	25
2189	6.00685e+06	336879	0.624461	0.972	51
2190	6.009e+06	336879	0.508731	0.957	31
2191	6.01114e+06	336879	0.515282	0.947	25
2192	6.01329e+06	336879	0.441054	0.948	28
2193	6.01544e+06	336879	0.334063	0.879	31
2194	6.01759e+06	336879	0.388652	0.892	42
2195	6.01974e+06	336879	0.506557	0.988	24
2196	6.02189e+06	336879	0.685588	0.993	39
2197	6.02404e+06	336879	0.633186	0.966	42
2198	6.02619e+06	336879	0.497819	0.909	35
2199	6.02834e+06	336879	0.572059	0.66	25
2200	6.03049e+06	336879	0.676863	0.992	39
2201	6.03264e+06	336879	0.644112	0.974	63
2202	6.03478e+06	336879	0.783842	0.984	42
2203	6.03693e+06	336879	0.788217	0.97	31
2204	6.03908e+06	336879	0.882096	0.992	30
2205	6.04123e+06	336879	0.829694	0.939	24
2206	6.04338e+06	336879	0.86682	0.942	17
2218	6.06917e+06	336879	0	0.821	1
2219	6.07132e+06	336879	0	0.82	1
2220	6.07347e+06	336879	0	0.883	1
2258	5.98858e+06	338740	0.235809	0.8	1
2260	5.99288e+06	338740	0.272923	0.849	8
2261	5.99503e+06	338740	0.183407	0.783	13
2262	5.99717e+06	338740	0.327512	0.81	16
2263	5.99932e+06	338740	0.397377	0.993	17
2264	6.00147e+06	338740	0.375552	0.977	21
2265	6.00362e+06	338740	0.545858	0.974	39
2266	6.00577e+06	338740	0.613535	0.956	37
2267	6.00792e+06	338740	0.554583	0.99	60
2268	6.01007e+06	338740	0.663763	0.99	51
2269	6.01222e+06	338740	0.648474	0.997	32
2270	6.01437e+06	338740	0.46943	0.893	50
2271	6.01652e+06	338740	0.366814	0.952	40
2272	6.01867e+06	338740	0.45633	0.788	28
2273	6.02082e+06	338740	0.589522	1	35
2274	6.02296e+06	338740	0.593885	0.959	15
2275	6.02511e+06	338740	0.565509	0.851	30
2276	6.02726e+06	338740	0.493456	0.773	50
2277	6.02941e+06	338740	0.561133	0.894	46
2278	6.03156e+06	338740	0.633186	0.993	30
2279	6.03371e+06	338740	0.733628	0.996	40
2280	6.03586e+06	338740	0.729265	0.98	32
2281	6.03801e+06	338740	0.687776	0.962	26
2282	6.04016e+06	338740	0.746728	0.935	26
2283	6.04231e+06	338740	0.829694	0.938	19
2295	6.0681e+06	338740	0	0.742	1
2296	6.07025e+06	338740	0	0.698	1
2297	6.07239e+06	338740	0	0.881	1
2337	5.9918e+06	340601	0.27511	0.716	1
2338	5.99395e+06	340601	0.141918	0.515	1
2339	5.9961e+06	340601	0.266372	0.638	41
2340	5.99825e+06	340601	0.388652	0.985	21
2341	6.0004e+06	340601	0.373364	0.948	41
2342	6.00255e+06	340601	0.434504	0.977	33
2343	6.0047e+06	340601	0.57861	0.979	38
2344	6.00685e+06	340601	0.604811	0.98	41
2345	6.009e+06	340601	0.655025	0.999	30
2346	6.01114e+06	340601	0.700876	0.985	37
2347	6.01329e+06	340601	0.615723	0.911	30
2348	6.01544e+06	340601	0.393015	0.928	29
2349	6.01759e+06	340601	0.427954	0.951	20
2350	6.01974e+06	340601	0.471618	0.945	62
2351	6.02189e+06	340601	0.506557	0.992	57
2352	6.02404e+06	340601	0.539308	0.788	26
2353	6.02619e+06	340601	0.519657	0.706	42
2354	6.02834e+06	340601	0.489081	0.657	23
2355	6.03049e+06	340601	0.558959	0.979	25
2356	6.03264e+06	340601	0.670313	0.989	37
2357	6.03478e+06	340601	0.720527	0.953	37
2358	6.03693e+06	340601	0.602623	0.963	23
2359	6.03908e+06	340601	0.746728	0.973	23
2360	6.04123e+06	340601	0.716165	0.97	19
2414	5.99073e+06	342463	0.172494	0.622	1
2415	5.99288e+06	342463	0.115717	0.27	1
2416	5.99503e+06	342463	0.209608	0.668	15
2417	5.99717e+06	342463	0.26201	0.998	31
2418	5.99932e+06	342463	0.393015	0.989	26
2419	6.00147e+06	342463	0.360264	0.97	43
2420	6.00362e+06	342463	0.447605	0.963	35
2421	6.00577e+06	342463	0.620086	0.885	37
2422	6.00792e+06	342463	0.626636	0.971	31
2423	6.01007e+06	342463	0.735815	0.98	44
2424	6.01222e+06	342463	0.692138	0.945	57
2425	6.01437e+06	342463	0.438867	0.67	31
2426	6.01652e+06	342463	0.478168	0.887	41
2427	6.01867e+06	342463	0.51747	0.984	29
2428	6.02082e+06	342463	0.480356	0.943	51
2429	6.02296e+06	342463	0.491269	0.846	42
2430	6.02511e+06	342463	0.506557	0.7	31
2431	6.02726e+06	342463	0.596072	0.765	20
2432	6.02941e+06	342463	0.515282	0.957	24
2433	6.03156e+06	342463	0.54367	0.997	37
2434	6.03371e+06	342463	0.57861	0.996	42
2435	6.03586e+06	342463	0.58516	0.951	23
2436	6.03801e+06	342463	0.790392	0.941	27
2437	6.04016e+06	342463	0.855895	0.998	17
2438	6.04231e+06	342463	0.720527	0.97	15
2491	5.98965e+06	344324	0.205245	0.626	1
2492	5.9918e+06	344324	0.126642	0.359	1
2493	5.99395e+06	344324	0.183407	0.641	8
2494	5.9961e+06	344324	0.320962	0.979	19
2495	5.99825e+06	344324	0.377727	0.951	31
2496	6.0004e+06	344324	0.430129	0.955	54
2497	6.00255e+06	344324	0.408303	0.944	49
2498	6.0047e+06	344324	0.532758	0.966	55
2499	6.00685e+06	344324	0.615723	0.978	29
2500	6.009e+06	344324	0.670313	0.842	53
2501	6.01114e+06	344324	0.641924	0.982	28
2502	6.01329e+06	344324	0.548033	0.798	38
2503	6.01544e+06	344324	0.410478	0.97	49
2504	6.01759e+06	344324	0.502181	0.963	39
2505	6.01974e+06	344324	0.534932	0.971	28
2506	6.02189e+06	344324	0.54367	0.999	38
2507	6.02404e+06	344324	0.572059	1	55
2508	6.02619e+06	344324	0.613535	0.959	52
2509	6.02834e+06	344324	0.615723	0.973	44
2510	6.03049e+06	344324	0.567684	0.998	37
2511	6.03264e+06	344324	0.548033	0.969	35
2512	6.03478e+06	344324	0.687776	0.878	37
2513	6.03693e+06	344324	0.766379	0.821	35
2514	6.03908e+06	344324	0.85372	0.984	19
2515	6.04123e+06	344324	0.831881	0.999	17
2516	6.04338e+06	344324	0.768567	0.759	21
2569	5.99073e+06	346185	0.159394	0.397	2
2570	5.99288e+06	346185	0.246722	0.785	24
2571	5.99503e+06	346185	0.320962	0.983	24
2572	5.99717e+06	346185	0.434504	0.989	42
2573	5.99932e+06	346185	0.438867	0.988	47
2574	6.00147e+06	346185	0.362451	0.939	31
2575	6.00362e+06	346185	0.508731	0.945	24
2576	6.00577e+06	346185	0.617911	0.985	42
2577	6.00792e+06	346185	0.576422	0.977	48
2578	6.01007e+06	346185	0.626636	0.95	64
2579	6.01222e+06	346185	0.606985	0.961	35
2580	6.01437e+06	346185	0.51747	0.836	45
2581	6.01652e+06	346185	0.500007	0.959	63
2582	6.01867e+06	346185	0.497819	0.958	37
2583	6.02082e+06	346185	0.593885	0.966	46
2584	6.02296e+06	346185	0.620086	0.987	56
2585	6.02511e+06	346185	0.574234	0.942	45
2586	6.02726e+06	346185	0.646287	0.833	52
2587	6.02941e+06	346185	0.631011	0.951	22
2588	6.03156e+06	346185	0.611361	0.952	44
2589	6.03371e+06	346185	0.655025	0.783	32
2590	6.03586e+06	346185	0.79258	0.683	35
2591	6.03801e+06	346185	0.807868	0.885	22
2592	6.04016e+06	346185	0.711789	0.996	13
2593	6.04231e+06	346185	0.722715	0.899	13
2646	5.98965e+06	348046	0.131005	0.405	1
2647	5.9918e+06	348046	0.264198	0.776	28
2648	5.99395e+06	348046	0.386465	0.996	18
2649	5.9961e+06	348046	0.430129	0.97	43
2650	5.99825e+06	348046	0.471618	0.995	55
2651	6.0004e+06	348046	0.471618	0.923	34
2652	6.00255e+06	348046	0.48253	0.966	44
2653	6.0047e+06	348046	0.633186	0.989	50
2654	6.00685e+06	348046	0.661575	0.996	60
2655	6.009e+06	348046	0.611361	0.955	23
2656	6.01114e+06	348046	0.604811	0.977	38
2657	6.01329e+06	348046	0.609173	0.741	21
2658	6.01544e+06	348046	0.458517	0.902	66
2659	6.01759e+06	348046	0.500007	0.989	44
2660	6.01974e+06	348046	0.534932	0.939	29
2661	6.02189e+06	348046	0.655025	0.991	47
2662	6.02404e+06	348046	0.648474	0.999	63
2663	6.02619e+06	348046	0.650662	0.937	41
2664	6.02834e+06	348046	0.641924	0.807	55
2665	6.03049e+06	348046	0.668125	0.818	36
2666	6.03264e+06	348046	0.694326	0.608	53
2667	6.03478e+06	348046	0.703064	0.695	44
2668	6.03693e+06	348046	0.753278	0.747	35
2669	6.03908e+06	348046	0.844982	0.776	21
2670	6.04123e+06	348046	0.720527	0.99	15
2724	5.99073e+06	349907	0.224896	0.621	30
2725	5.99288e+06	349907	0.366814	0.951	44
2726	5.99503e+06	349907	0.48253	0.975	33
2727	5.99717e+06	349907	0.52402	0.976	22
2728	5.99932e+06	349907	0.508731	0.976	56
2729	6.00147e+06	349907	0.445417	0.929	37
2730	6.00362e+06	349907	0.46288	0.996	26
2731	6.00577e+06	349907	0.556771	0.993	83
2732	6.00792e+06	349907	0.622273	0.932	53
2733	6.01007e+06	349907	0.565509	0.823	28
2734	6.01222e+06	349907	0.519657	0.948	41
2735	6.01437e+06	349907	0.473806	0.868	44
2736	6.01652e+06	349907	0.489081	0.939	41
2737	6.01867e+06	349907	0.574234	0.928	61
2738	6.02082e+06	349907	0.674675	0.978	46
2739	6.02296e+06	349907	0.803493	0.997	43
2740	6.02511e+06	349907	0.78603	0.982	51
2741	6.02726e+06	349907	0.692138	0.961	48
2742	6.02941e+06	349907	0.513107	0.748	24
2743	6.03156e+06	349907	0.611361	0.665	52
2744	6.03371e+06	349907	0.700876	0.721	33
2745	6.03586e+06	349907	0.79913	0.614	31
2746	6.03801e+06	349907	0.80568	0.553	30
2747	6.04016e+06	349907	0.713977	0.573	19
2748	6.04231e+06	349907	0.755466	0.915	12
2802	5.9918e+06	351769	0.344975	0.971	45
2803	5.99395e+06	351769	0.484718	0.984	67
2804	5.9961e+06	351769	0.567684	0.992	53
2805	5.99825e+06	351769	0.51747	0.999	57
2806	6.0004e+06	351769	0.486906	0.972	52
2807	6.00255e+06	351769	0.397377	0.933	51
2808	6.0047e+06	351769	0.417028	0.903	47
2809	6.00685e+06	351769	0.441054	0.926	51
2810	6.009e+06	351769	0.46288	0.905	68
2811	6.01114e+06	351769	0.521832	0.831	46
2812	6.01329e+06	351769	0.502181	0.888	45
2813	6.01544e+06	351769	0.497819	0.811	21
2814	6.01759e+06	351769	0.443229	0.851	18
2815	6.01974e+06	351769	0.602623	0.852	32
2816	6.02189e+06	351769	0.759829	0.995	43
2817	6.02404e+06	351769	0.753278	0.984	45
2818	6.02619e+06	351769	0.825331	0.898	43
2819	6.02834e+06	351769	0.663763	0.778	37
2820	6.03049e+06	351769	0.641924	0.691	42
2821	6.03264e+06	351769	0.755466	0.589	44
2822	6.03478e+06	351769	0.733628	0.852	40
2823	6.03693e+06	351769	0.762016	0.785	27
2824	6.03908e+06	351769	0.674675	0.564	19
2825	6.04123e+06	351769	0.770741	0.607	13
2880	5.99288e+06	353630	0.454155	0.999	32
2881	5.99503e+06	353630	0.434504	0.995	63
2882	5.99717e+06	353630	0.53057	0.992	40
2883	5.99932e+06	353630	0.672488	0.955	30
2884	6.00147e+06	353630	0.513107	0.968	67
2885	6.00362e+06	353630	0.454155	0.99	56
2886	6.00577e+06	353630	0.478168	0.964	45
2887	6.00792e+06	353630	0.484718	0.992	41
2888	6.01007e+06	353630	0.491269	0.948	53
2889	6.01222e+06	353630	0.510919	0.927	56
2890	6.01437e+06	353630	0.504369	0.911	41
2891	6.01652e+06	353630	0.458517	0.679	64
2892	6.01867e+06	353630	0.53712	0.843	26
2893	6.02082e+06	353630	0.650662	0.974	37
2894	6.02296e+06	353630	0.687776	0.976	43
2895	6.02511e+06	353630	0.73799	0.944	31
2896	6.02726e+06	353630	0.735815	0.772	44
2897	6.02941e+06	353630	0.707427	0.654	35
2898	6.03156e+06	353630	0.73799	0.635	33
2899	6.03371e+06	353630	0.768567	0.847	26
2900	6.03586e+06	353630	0.742366	0.745	19
2901	6.03801e+06	353630	0.709614	0.716	30
2902	6.04016e+06	353630	0.637562	0.52	11
2957	5.9918e+06	355491	0.399565	0.999	20
2958	5.99395e+06	355491	0.506557	0.999	36
2959	5.9961e+06	355491	0.596072	1	70
2960	5.99825e+06	355491	0.727077	0.975	49
2961	6.0004e+06	355491	0.733628	0.921	52
2962	6.00255e+06	355491	0.57861	0.96	40
2963	6.0047e+06	355491	0.51747	0.919	36
2964	6.00685e+06	355491	0.532758	0.998	51
2965	6.009e+06	355491	0.648474	0.974	51
2966	6.01114e+06	355491	0.689964	0.879	56
2967	6.01329e+06	355491	0.620086	0.911	50
2968	6.01544e+06	355491	0.563321	0.914	25
2969	6.01759e+06	355491	0.502181	0.705	38
2970	6.01974e+06	355491	0.46288	0.908	48
2971	6.02189e+06	355491	0.617911	0.838	40
2972	6.02404e+06	355491	0.650662	0.884	35
2973	6.02619e+06	355491	0.768567	0.972	29
2974	6.02834e+06	355491	0.742366	0.632	32
2975	6.03049e+06	355491	0.827519	0.635	21
2976	6.03264e+06	355491	0.794768	0.719	35
2977	6.03478e+06	355491	0.79258	0.886	28
2978	6.03693e+06	355491	0.742366	0.683	25
2979	6.03908e+06	355491	0.670313	0.815	14
2980	6.04123e+06	355491	0.73799	0.559	11
3036	5.99503e+06	357352	0.672488	0.952	28
3037	5.99717e+06	357352	0.762016	0.975	49
3038	5.99932e+06	357352	0.709614	0.964	61
3039	6.00147e+06	357352	0.635374	0.983	29
3040	6.00362e+06	357352	0.556771	0.839	25
3041	6.00577e+06	357352	0.59826	0.738	65
3042	6.00792e+06	357352	0.650662	0.977	30
3043	6.01007e+06	357352	0.689964	0.983	54
3044	6.01222e+06	357352	0.683413	0.941	36
3045	6.01437e+06	357352	0.639736	0.974	42
3046	6.01652e+06	357352	0.628824	0.977	44
3047	6.01867e+06	357352	0.504369	0.835	41
3048	6.02082e+06	357352	0.401753	0.735	27
3049	6.02296e+06	357352	0.502181	0.821	18
3050	6.02511e+06	357352	0.687776	0.987	31
3051	6.02726e+06	357352	0.79258	0.816	25
3052	6.02941e+06	357352	0.844982	0.737	32
3053	6.03156e+06	357352	0.873371	0.796	32
3054	6.03371e+06	357352	0.803493	0.81	18
3055	6.03586e+06	357352	0.615723	0.754	18
3056	6.03801e+06	357352	0.661575	0.599	10
3057	6.04016e+06	357352	0.672488	0.624	8
3114	5.9961e+06	359213	0.775117	0.989	40
3115	5.99825e+06	359213	0.807868	0.937	26
3116	6.0004e+06	359213	0.572059	0.965	57
3117	6.00255e+06	359213	0.545858	0.949	64
3118	6.0047e+06	359213	0.534932	0.935	44
3119	6.00685e+06	359213	0.733628	0.956	68
3120	6.009e+06	359213	0.831881	0.976	40
3121	6.01114e+06	359213	0.764191	0.955	38
3122	6.01329e+06	359213	0.646287	0.973	64
3123	6.01544e+06	359213	0.655025	1	31
3124	6.01759e+06	359213	0.626636	0.975	44
3125	6.01974e+06	359213	0.500007	0.91	27
3126	6.02189e+06	359213	0.46943	0.877	20
3127	6.02404e+06	359213	0.633186	0.909	27
3128	6.02619e+06	359213	0.772929	0.959	25
3129	6.02834e+06	359213	0.775117	0.791	13
3130	6.03049e+06	359213	0.783842	0.819	24
3131	6.03264e+06	359213	0.810043	0.711	9
3132	6.03478e+06	359213	0.674675	0.647	11
3133	6.03693e+06	359213	0.633186	0.609	11
3134	6.03908e+06	359213	0.582972	0.668	16
3191	5.99503e+06	361075	0.685588	0.952	42
3192	5.99717e+06	361075	0.772929	0.956	26
3193	5.99932e+06	361075	0.698689	0.954	39
3194	6.00147e+06	361075	0.672488	0.836	39
3195	6.00362e+06	361075	0.620086	0.866	34
3196	6.00577e+06	361075	0.676863	0.997	44
3197	6.00792e+06	361075	0.919222	0.936	59
3198	6.01007e+06	361075	0.975987	0.959	60
3199	6.01222e+06	361075	0.882096	0.976	57
3200	6.01437e+06	361075	0.764191	1	42
3201	6.01652e+06	361075	0.718339	0.986	63
3202	6.01867e+06	361075	0.672488	0.923	32
3203	6.02082e+06	361075	0.589522	0.974	26
3269	5.9961e+06	362936	0.73799	0.921	39
3270	5.99825e+06	362936	0.768567	0.955	28
3271	6.0004e+06	362936	0.759829	0.603	43
3272	6.00255e+06	362936	0.635374	0.723	38
3273	6.0047e+06	362936	0.676863	0.637	41
3274	6.00685e+06	362936	0.79258	0.982	43
3275	6.009e+06	362936	1	0.986	48
3276	6.01114e+06	362936	0.919222	0.993	71
3277	6.01329e+06	362936	0.886471	0.946	51
3278	6.01544e+06	362936	0.829694	0.99	60
3279	6.01759e+06	362936	0.755466	0.935	44
3280	6.01974e+06	362936	0.593885	0.745	27
3281	6.02189e+06	362936	0.663763	0.8	19
3282	6.02404e+06	362936	0.757641	0.826	16
3283	6.02619e+06	362936	0.803493	0.86	16
3347	5.99717e+06	364797	0.729265	0.967	65
3348	5.99932e+06	364797	0.810043	0.792	57
3349	6.00147e+06	364797	0.84717	0.804	41
3350	6.00362e+06	364797	0.742366	0.905	67
3351	6.00577e+06	364797	0.683413	0.809	50
3352	6.00792e+06	364797	0.886471	0.948	63
3353	6.01007e+06	364797	0.893021	0.977	43
3354	6.01222e+06	364797	0.825331	0.992	48
3355	6.01437e+06	364797	0.844982	0.97	35
3356	6.01652e+06	364797	0.868995	0.95	44
3357	6.01867e+06	364797	0.692138	0.557	41
3358	6.02082e+06	364797	0.631011	0.379	21
3359	6.02296e+06	364797	0.705239	0.634	13
3360	6.02511e+06	364797	0.759829	0.831	10
3361	6.02726e+06	364797	0.888646	0.744	9
3362	6.02941e+06	364797	0.788217	0.962	8
3425	5.99825e+06	366658	0.759829	0.995	31
3426	6.0004e+06	366658	0.906122	0.985	31
3427	6.00255e+06	366658	0.917035	0.997	39
3428	6.0047e+06	366658	0.655025	0.971	69
3429	6.00685e+06	366658	0.716165	0.957	54
3430	6.009e+06	366658	0.783842	0.979	65
3431	6.01114e+06	366658	0.79258	0.987	42
3432	6.01329e+06	366658	0.764191	0.969	48
3433	6.01544e+06	366658	0.86682	0.889	52
3434	6.01759e+06	366658	0.783842	0.922	55
3435	6.01974e+06	366658	0.57861	0.699	33
3436	6.02189e+06	366658	0.550221	0.575	10
3502	5.99717e+06	368520	0.414853	0.745	12
3503	5.99932e+06	368520	0.641924	0.989	46
3504	6.00147e+06	368520	0.783842	1	57
3505	6.00362e+06	368520	0.729265	0.974	37
3506	6.00577e+06	368520	0.611361	0.973	50
3507	6.00792e+06	368520	0.709614	0.873	52
3508	6.01007e+06	368520	0.751091	0.982	52
3509	6.01222e+06	368520	0.711789	0.978	15
3510	6.01437e+06	368520	0.810043	0.959	42
3511	6.01652e+06	368520	0.748916	0.937	46
3512	6.01867e+06	368520	0.670313	0.83	42
3513	6.02082e+06	368520	0.639736	0.626	18
3580	5.99825e+06	370381	0.382102	0.84	46
3581	6.0004e+06	370381	0.620086	1	38
3582	6.00255e+06	370381	0.733628	0.994	29
3583	6.0047e+06	370381	0.628824	0.742	51
3584	6.00685e+06	370381	0.613535	0.838	31
3585	6.009e+06	370381	0.637562	0.912	47
3586	6.01114e+06	370381	0.700876	0.995	39
3587	6.01329e+06	370381	0.703064	0.971	47
3588	6.01544e+06	370381	0.772929	0.94	51
3589	6.01759e+06	370381	0.681226	0.894	31
3657	5.99717e+06	372242	0.189957	0.658	40
3658	5.99932e+06	372242	0.373364	0.979	42
3659	6.00147e+06	372242	0.602623	0.952	28
3660	6.00362e+06	372242	0.641924	0.829	62
3661	6.00577e+06	372242	0.644112	0.686	44
3662	6.00792e+06	372242	0.762016	0.966	52
3663	6.01007e+06	372242	0.73144	0.973	27
3664	6.01222e+06	372242	0.72489	0.993	48
3665	6.01437e+06	372242	0.722715	0.849	27
3666	6.01652e+06	372242	0.681226	0.812	32
3667	6.01867e+06	372242	0.655025	0.681	22
3668	6.02082e+06	372242	0.718339	0.823	22
3669	6.02296e+06	372242	0.655025	0.786	15
3670	6.02511e+06	372242	0.611361	0.747	7
3735	5.99825e+06	374103	0.32315	0.952	20
3736	6.0004e+06	374103	0.478168	0.988	26
3737	6.00255e+06	374103	0.58516	0.88	47
3738	6.0047e+06	374103	0.624461	0.949	44
3739	6.00685e+06	374103	0.753278	0.939	41
3740	6.009e+06	374103	0.768567	0.972	36
3741	6.01114e+06	374103	0.753278	0.956	47
3742	6.01329e+06	374103	0.681226	0.862	23
3743	6.01544e+06	374103	0.617911	0.647	27
3744	6.01759e+06	374103	0.659387	0.73	25
3745	6.01974e+06	374103	0.694326	0.511	26
3746	6.02189e+06	374103	0.709614	0.777	17
3747	6.02404e+06	374103	0.692138	0.789	14
3748	6.02619e+06	374103	0.692138	0.942	9
3812	5.99717e+06	375964	0.277298	0.869	19
3813	5.99932e+06	375964	0.403928	0.962	14
3814	6.00147e+06	375964	0.454155	0.963	23
3815	6.00362e+06	375964	0.502181	0.978	36
3816	6.00577e+06	375964	0.615723	0.986	46
3817	6.00792e+06	375964	0.768567	0.971	32
3818	6.01007e+06	375964	0.742366	1	42
3819	6.01222e+06	375964	0.72489	0.903	32
3820	6.01437e+06	375964	0.580784	0.641	34
3821	6.01652e+06	375964	0.631011	0.685	19
3822	6.01867e+06	375964	0.622273	0.752	26
3823	6.02082e+06	375964	0.700876	0.809	21
3824	6.02296e+06	375964	0.716165	0.81	20
3825	6.02511e+06	375964	0.733628	0.899	11
3826	6.02726e+06	375964	0.759829	0.7	8
3890	5.99825e+06	377826	0.314412	0.88	9
3891	6.0004e+06	377826	0.460705	0.892	23
3892	6.00255e+06	377826	0.521832	0.976	39
3893	6.0047e+06	377826	0.611361	0.965	17
3894	6.00685e+06	377826	0.663763	0.945	33
3895	6.009e+06	377826	0.801318	0.956	23
3896	6.01114e+06	377826	0.762016	0.926	38
3897	6.01329e+06	377826	0.569871	0.485	27
3898	6.01544e+06	377826	0.58516	0.64	13
3899	6.01759e+06	377826	0.59171	0.519	17
3900	6.01974e+06	377826	0.604811	0.613	10
3901	6.02189e+06	377826	0.633186	0.656	14
3902	6.02404e+06	377826	0.681226	0.701	8
3903	6.02619e+06	377826	0.73144	0.673	8
3968	5.99932e+06	379687	0.301311	0.677	9
3969	6.00147e+06	379687	0.427954	0.863	16
3970	6.00362e+06	379687	0.563321	0.832	22
3972	6.00792e+06	379687	0.685588	0.958	24
3973	6.01007e+06	379687	0.840619	0.986	19
3974	6.01222e+06	379687	0.650662	0.908	21
3976	6.01652e+06	379687	0.567684	0.585	17
3977	6.01867e+06	379687	0.676863	0.624	15
4050	6.009e+06	381548	0.700876	0.935	15
4051	6.01114e+06	381548	0.722715	0.935	22
4052	6.01329e+06	381548	0.633186	0.844	19
4053	6.01544e+06	381548	0.447605	0.781	13
4128	6.01007e+06	383409	0.600435	0.888	13
4129	6.01222e+06	383409	0.676863	0.863	14
4130	6.01437e+06	383409	0.716165	0.871	9
4131	6.01652e+06	383409	0.556771	0.871	8
4207	6.01329e+06	385270	0.635374	0.918	8
4208	6.01544e+06	385270	0.639736	0.812	7

## Sheet: pij values for node pairs i,j
Origin_node_ID	Destination_node_ID	pij_rescaled
872	1106	3e-05
872	1183	3e-05
872	1184	2e-05
874	1106	2e-05
879	958	7e-05
879	1036	2e-05
880	881	0.00013
880	882	3e-05
880	958	0.00018
880	959	0.0001
880	960	3e-05
880	1036	0.00013
880	1037	7e-05
880	1038	3e-05
880	1113	7e-05
880	1114	5e-05
880	1115	3e-05
880	1190	5e-05
880	1191	5e-05
880	1192	2e-05
880	1268	2e-05
881	882	0.00035
881	883	3e-05
881	958	0.00017
881	959	0.00033
881	960	0.0001
881	1036	5e-05
881	1037	8e-05
881	1038	3e-05
882	881	0.00013
882	883	0.00032
882	958	3e-05
882	959	0.00018
882	960	0.00028
882	961	0.00017
882	962	2e-05
882	963	2e-05
882	964	2e-05
882	1036	3e-05
882	1037	7e-05
882	1038	0.00012
882	1039	3e-05
882	1040	2e-05
882	1041	2e-05
882	1042	2e-05
882	1043	2e-05
882	1114	2e-05
882	1115	3e-05
882	1116	2e-05
882	1117	2e-05
882	1118	2e-05
882	1119	2e-05
882	1120	2e-05
882	1121	2e-05
882	1192	2e-05
882	1193	2e-05
882	1194	2e-05
882	1195	2e-05
882	1196	2e-05
882	1197	2e-05
882	1198	2e-05
882	1272	2e-05
882	1273	2e-05
882	1274	2e-05
882	1275	2e-05
882	1276	2e-05
882	1350	2e-05
882	1351	2e-05
882	1352	2e-05
882	1353	2e-05
882	1429	2e-05
882	1430	2e-05
883	882	0.00012
883	960	0.00033
883	961	0.00057
883	962	0.00027
883	963	2e-05
883	964	2e-05
883	1038	7e-05
883	1039	0.00023
883	1040	5e-05
883	1041	2e-05
883	1042	2e-05
883	1116	2e-05
883	1117	2e-05
883	1118	2e-05
883	1119	2e-05
883	1195	2e-05
883	1196	2e-05
950	1106	2e-05
951	1106	3e-05
953	1106	2e-05
953	1184	2e-05
953	1185	2e-05
953	1186	2e-05
953	1187	2e-05
956	958	2e-05
956	1036	2e-05
956	1113	2e-05
956	1114	2e-05
956	1188	2e-05
956	1189	2e-05
956	1190	2e-05
956	1191	2e-05
956	1192	2e-05
956	1266	2e-05
956	1267	2e-05
956	1268	2e-05
956	1269	2e-05
956	1345	2e-05
957	958	0.00027
957	1036	0.00012
957	1113	5e-05
957	1114	3e-05
957	1189	2e-05
957	1190	3e-05
957	1191	3e-05
957	1192	2e-05
957	1268	3e-05
957	1269	2e-05
957	1270	2e-05
958	881	0.00018
958	882	7e-05
958	883	2e-05
958	959	0.00017
958	960	8e-05
958	961	2e-05
958	1036	0.0003
958	1037	0.00012
958	1038	5e-05
958	1114	3e-05
958	1115	5e-05
959	881	0.00015
959	882	0.00025
959	883	3e-05
959	958	0.00018
959	960	0.00043
959	961	5e-05
959	1036	0.00035
959	1037	0.00058
959	1038	0.00027
959	1039	5e-05
959	1114	8e-05
959	1115	0.00022
959	1116	7e-05
959	1117	3e-05
959	1192	5e-05
959	1193	5e-05
960	881	2e-05
960	882	0.0001
960	883	0.00018
960	958	2e-05
960	959	0.0001
960	961	0.00027
960	962	7e-05
960	963	3e-05
960	1036	2e-05
960	1037	0.00032
960	1038	0.00045
960	1039	0.00012
960	1040	7e-05
960	1041	3e-05
960	1114	2e-05
960	1115	0.00015
960	1116	0.0001
960	1117	5e-05
960	1118	5e-05
960	1119	3e-05
960	1192	2e-05
960	1193	2e-05
960	1194	5e-05
960	1195	5e-05
960	1196	5e-05
960	1197	3e-05
960	1270	2e-05
960	1271	2e-05
960	1272	3e-05
960	1273	5e-05
960	1274	3e-05
960	1275	3e-05
960	1350	3e-05
960	1351	3e-05
960	1352	3e-05
960	1353	3e-05
960	1429	3e-05
961	883	0.00017
961	960	0.00018
961	962	0.00043
961	963	0.0001
961	964	3e-05
961	1038	0.00032
961	1039	0.00055
961	1040	0.00022
961	1041	0.00013
961	1042	5e-05
961	1043	2e-05
961	1115	2e-05
961	1116	0.00017
961	1117	0.00022
961	1118	0.00018
961	1119	8e-05
961	1120	5e-05
961	1121	2e-05
961	1194	8e-05
961	1195	0.00013
961	1196	0.00012
961	1197	7e-05
961	1198	3e-05
961	1199	2e-05
961	1272	7e-05
961	1273	8e-05
961	1274	8e-05
961	1275	5e-05
961	1276	3e-05
961	1350	3e-05
961	1351	5e-05
961	1352	5e-05
961	1353	3e-05
961	1429	3e-05
961	1430	2e-05
962	961	0.0001
962	963	0.00033
962	964	8e-05
962	1039	0.00022
962	1040	0.0005
962	1041	0.00035
962	1042	8e-05
962	1043	3e-05
962	1116	3e-05
962	1117	0.00012
962	1118	0.00028
962	1119	0.00015
962	1120	8e-05
962	1121	5e-05
962	1194	2e-05
962	1195	5e-05
962	1196	8e-05
962	1197	8e-05
962	1198	5e-05
962	1199	5e-05
962	1272	2e-05
962	1273	5e-05
962	1274	7e-05
962	1275	5e-05
962	1276	5e-05
962	1351	2e-05
962	1352	3e-05
962	1353	3e-05
962	1354	2e-05
962	1429	2e-05
962	1430	2e-05
962	1431	2e-05
963	962	0.00025
963	964	0.00053
963	1039	7e-05
963	1040	0.00045
963	1041	0.00072
963	1042	0.00032
963	1043	0.00012
963	1044	5e-05
963	1117	0.0001
963	1118	0.00025
963	1119	0.00032
963	1120	0.0002
963	1121	0.00012
963	1122	7e-05
963	1123	2e-05
963	1194	2e-05
963	1195	8e-05
963	1196	0.00012
963	1197	0.00022
963	1198	0.00015
963	1199	8e-05
963	1200	3e-05
963	1201	2e-05
963	1272	2e-05
963	1273	8e-05
963	1274	8e-05
963	1275	8e-05
963	1276	7e-05
963	1277	7e-05
963	1278	3e-05
963	1279	2e-05
963	1350	2e-05
963	1351	3e-05
963	1352	5e-05
963	1353	5e-05
963	1354	5e-05
963	1355	3e-05
963	1356	2e-05
963	1429	2e-05
963	1430	3e-05
963	1431	5e-05
963	1432	3e-05
964	963	5e-05
964	1040	2e-05
964	1041	8e-05
964	1042	8e-05
964	1043	3e-05
964	1118	2e-05
964	1119	5e-05
964	1120	3e-05
964	1121	3e-05
964	1122	2e-05
964	1196	2e-05
964	1197	2e-05
964	1198	2e-05
964	1199	2e-05
964	1200	2e-05
964	1274	2e-05
964	1275	2e-05
964	1276	2e-05
964	1277	2e-05
964	1278	2e-05
964	1353	2e-05
964	1354	2e-05
1027	1106	0.0002
1027	1183	0.00018
1027	1184	0.00012
1027	1185	0.00012
1027	1186	5e-05
1027	1187	3e-05
1027	1261	0.0001
1027	1262	0.0001
1027	1263	7e-05
1027	1264	3e-05
1027	1265	3e-05
1027	1339	0.0001
1027	1340	7e-05
1027	1341	3e-05
1027	1342	3e-05
1027	1416	3e-05
1027	1417	3e-05
1027	1418	3e-05
1027	1419	3e-05
1027	1420	2e-05
1027	1494	3e-05
1027	1495	3e-05
1027	1496	3e-05
1027	1497	2e-05
1027	1572	3e-05
1027	1573	2e-05
1027	1574	2e-05
1028	1106	0.00028
1028	1183	7e-05
1028	1184	7e-05
1028	1185	5e-05
1028	1186	3e-05
1028	1261	2e-05
1028	1262	3e-05
1028	1263	3e-05
1028	1339	2e-05
1028	1340	2e-05
1029	1106	0.0001
1029	1184	3e-05
1030	1186	2e-05
1031	1186	7e-05
1031	1187	2e-05
1032	1187	3e-05
1032	1188	7e-05
1032	1189	7e-05
1032	1190	3e-05
1032	1265	2e-05
1032	1266	2e-05
1032	1267	3e-05
1033	1113	2e-05
1033	1187	2e-05
1033	1188	0.00015
1033	1189	0.00015
1033	1190	8e-05
1033	1191	2e-05
1033	1266	2e-05
1033	1267	5e-05
1033	1268	2e-05
1033	1345	2e-05
1034	958	5e-05
1034	1036	3e-05
1034	1113	8e-05
1034	1114	3e-05
1034	1189	0.0002
1034	1190	0.00012
1034	1191	3e-05
1034	1192	3e-05
1034	1267	3e-05
1034	1268	3e-05
1034	1269	3e-05
1035	958	0.00018
1035	1036	0.00032
1035	1037	3e-05
1035	1038	2e-05
1035	1113	0.0004
1035	1114	0.0001
1035	1115	3e-05
1035	1188	3e-05
1035	1189	7e-05
1035	1190	0.0002
1035	1191	0.00017
1035	1192	7e-05
1035	1193	3e-05
1035	1266	3e-05
1035	1267	7e-05
1035	1268	7e-05
1035	1269	7e-05
1035	1270	7e-05
1035	1271	3e-05
1035	1345	7e-05
1035	1346	7e-05
1035	1347	7e-05
1035	1348	7e-05
1035	1422	2e-05
1035	1423	2e-05
1035	1424	3e-05
1035	1425	3e-05
1036	958	0.00015
1036	959	0.00012
1036	960	3e-05
1036	1037	0.00012
1036	1038	3e-05
1036	1039	2e-05
1036	1113	0.00013
1036	1114	0.00028
1036	1115	7e-05
1036	1116	2e-05
1036	1117	2e-05
1036	1190	2e-05
1036	1191	7e-05
1036	1192	7e-05
1036	1193	2e-05
1036	1194	2e-05
1036	1269	3e-05
1036	1270	5e-05
1036	1271	2e-05
1037	881	7e-05
1037	882	7e-05
1037	958	7e-05
1037	959	0.00017
1037	960	0.00013
1037	961	5e-05
1037	1036	0.0001
1037	1038	0.00028
1037	1039	7e-05
1037	1040	2e-05
1037	1041	2e-05
1037	1113	2e-05
1037	1114	0.00022
1037	1115	0.00037
1037	1116	7e-05
1037	1117	3e-05
1037	1118	2e-05
1037	1119	2e-05
1037	1191	2e-05
1037	1192	8e-05
1037	1193	8e-05
1037	1194	3e-05
1037	1195	2e-05
1037	1196	2e-05
1037	1197	2e-05
1037	1269	2e-05
1037	1270	3e-05
1037	1271	3e-05
1037	1272	3e-05
1037	1273	2e-05
1037	1274	2e-05
1037	1275	2e-05
1037	1348	2e-05
1037	1349	2e-05
1037	1350	2e-05
1037	1351	2e-05
1037	1352	2e-05
1037	1429	2e-05
1038	882	2e-05
1038	883	2e-05
1038	959	2e-05
1038	960	0.00017
1038	961	0.00018
1038	962	2e-05
1038	1037	0.0001
1038	1039	0.00038
1038	1040	7e-05
1038	1114	3e-05
1038	1115	0.00018
1038	1116	0.00032
1038	1117	0.00015
1038	1118	0.0001
1038	1119	2e-05
1038	1193	2e-05
1038	1194	7e-05
1038	1195	7e-05
1038	1196	5e-05
1038	1197	2e-05
1038	1271	2e-05
1038	1272	2e-05
1038	1273	3e-05
1038	1274	2e-05
1038	1275	2e-05
1038	1349	2e-05
1038	1350	2e-05
1038	1351	2e-05
1038	1352	2e-05
1038	1428	2e-05
1038	1429	2e-05
1039	961	0.00013
1039	962	0.0002
1039	963	0.0001
1039	964	3e-05
1039	1038	0.0002
1039	1040	0.00042
1039	1041	0.0002
1039	1042	5e-05
1039	1116	0.00025
1039	1117	0.0006
1039	1118	0.00037
1039	1119	0.00013
1039	1120	3e-05
1039	1121	2e-05
1039	1194	8e-05
1039	1195	0.00027
1039	1196	0.00025
1039	1197	7e-05
1039	1198	3e-05
1039	1199	2e-05
1039	1271	2e-05
1039	1272	5e-05
1039	1273	8e-05
1039	1274	7e-05
1039	1275	5e-05
1039	1276	2e-05
1039	1349	2e-05
1039	1350	2e-05
1039	1351	3e-05
1039	1352	5e-05
1039	1353	2e-05
1039	1354	2e-05
1039	1428	2e-05
1039	1429	2e-05
1039	1430	2e-05
1039	1431	2e-05
1040	961	2e-05
1040	962	0.00025
1040	963	0.00043
1040	964	0.00018
1040	1039	0.00018
1040	1041	0.00078
1040	1042	0.0002
1040	1043	3e-05
1040	1044	2e-05
1040	1116	2e-05
1040	1117	0.00042
1040	1118	0.0009
1040	1119	0.00042
1040	1120	0.00017
1040	1121	5e-05
1040	1122	2e-05
1040	1194	2e-05
1040	1195	0.00025
1040	1196	0.00028
1040	1197	0.00023
1040	1198	0.00012
1040	1199	5e-05
1040	1200	2e-05
1040	1272	3e-05
1040	1273	0.00013
1040	1274	0.00018
1040	1275	0.0001
1040	1276	8e-05
1040	1277	2e-05
1040	1278	2e-05
1040	1350	2e-05
1040	1351	5e-05
1040	1352	8e-05
1040	1353	8e-05
1040	1354	3e-05
1040	1355	2e-05
1040	1428	2e-05
1040	1429	2e-05
1040	1430	2e-05
1040	1431	2e-05
1040	1432	2e-05
1040	1508	2e-05
1041	962	2e-05
1041	963	0.00035
1041	964	0.00033
1041	1040	0.0003
1041	1042	0.00052
1041	1043	8e-05
1041	1117	5e-05
1041	1118	0.00032
1041	1119	0.00058
1041	1120	0.00022
1041	1121	8e-05
1041	1122	2e-05
1041	1195	3e-05
1041	1196	7e-05
1041	1197	0.0002
1041	1198	0.00012
1041	1199	7e-05
1041	1200	2e-05
1041	1273	3e-05
1041	1274	7e-05
1041	1275	8e-05
1041	1276	7e-05
1041	1277	5e-05
1041	1278	2e-05
1041	1351	3e-05
1041	1352	7e-05
1041	1353	7e-05
1041	1354	5e-05
1041	1355	2e-05
1041	1356	2e-05
1041	1429	2e-05
1041	1430	2e-05
1041	1431	3e-05
1041	1432	2e-05
1041	1508	2e-05
1041	1509	2e-05
1042	964	5e-05
1042	1041	0.00013
1042	1043	0.0002
1042	1044	5e-05
1042	1119	0.00012
1042	1120	0.00045
1042	1121	0.00018
1042	1122	5e-05
1042	1196	3e-05
1042	1197	8e-05
1042	1198	0.00015
1042	1199	0.00013
1042	1200	5e-05
1042	1274	5e-05
1042	1275	7e-05
1042	1276	7e-05
1042	1277	7e-05
1042	1278	5e-05
1042	1352	2e-05
1042	1353	5e-05
1042	1354	5e-05
1042	1355	3e-05
1043	1042	0.00013
1043	1044	0.00023
1043	1045	7e-05
1043	1119	8e-05
1043	1120	0.00027
1043	1121	0.0004
1043	1122	0.00017
1043	1123	8e-05
1043	1124	5e-05
1043	1196	3e-05
1043	1197	8e-05
1043	1198	0.0001
1043	1199	0.00013
1043	1200	0.0001
1043	1201	8e-05
1043	1202	5e-05
1043	1274	3e-05
1043	1275	5e-05
1043	1276	7e-05
1043	1277	8e-05
1043	1278	8e-05
1043	1279	7e-05
1043	1280	5e-05
1043	1352	2e-05
1043	1353	5e-05
1043	1354	7e-05
1043	1355	7e-05
1043	1356	7e-05
1043	1357	5e-05
1043	1431	3e-05
1043	1432	5e-05
1043	1433	5e-05
1043	1434	5e-05
1044	1042	2e-05
1044	1043	5e-05
1044	1045	5e-05
1044	1119	2e-05
1044	1120	2e-05
1044	1121	0.0001
1044	1122	0.00013
1044	1123	8e-05
1044	1124	2e-05
1044	1197	2e-05
1044	1198	2e-05
1044	1199	5e-05
1044	1200	0.0001
1044	1201	5e-05
1044	1202	2e-05
1044	1275	2e-05
1044	1276	2e-05
1044	1277	2e-05
1044	1278	2e-05
1044	1279	2e-05
1044	1280	2e-05
1044	1354	2e-05
1044	1355	2e-05
1044	1356	2e-05
1044	1357	2e-05
1044	1432	2e-05
1044	1433	2e-05
1044	1434	2e-05
1045	1122	3e-05
1045	1123	2e-05
1104	1106	3e-05
1104	1183	5e-05
1104	1261	2e-05
1105	1106	0.00027
1105	1183	0.0004
1105	1184	0.00015
1105	1185	0.0001
1105	1186	3e-05
1105	1187	3e-05
1105	1188	2e-05
1105	1261	0.0002
1105	1262	0.0001
1105	1263	5e-05
1105	1264	3e-05
1105	1265	2e-05
1105	1266	2e-05
1105	1339	8e-05
1105	1340	7e-05
1105	1341	2e-05
1105	1342	2e-05
1105	1343	2e-05
1105	1344	2e-05
1105	1416	5e-05
1105	1417	5e-05
1105	1418	2e-05
1105	1419	2e-05
1105	1420	2e-05
1105	1421	2e-05
1105	1494	2e-05
1105	1495	2e-05
1105	1496	2e-05
1105	1497	2e-05
1105	1498	2e-05
1105	1571	2e-05
1105	1572	2e-05
1105	1573	2e-05
1105	1574	2e-05
1105	1575	2e-05
1105	1649	2e-05
1105	1650	2e-05
1105	1652	2e-05
1106	1183	0.00025
1106	1184	0.0003
1106	1185	0.00018
1106	1186	3e-05
1106	1261	5e-05
1106	1262	8e-05
1106	1263	7e-05
1106	1264	3e-05
1106	1339	3e-05
1106	1340	3e-05
1106	1341	3e-05
1106	1416	3e-05
1106	1417	3e-05
1106	1418	3e-05
1107	1106	3e-05
1107	1184	8e-05
1107	1185	0.00018
1107	1186	3e-05
1107	1187	2e-05
1107	1188	2e-05
1107	1261	2e-05
1107	1262	3e-05
1107	1263	3e-05
1107	1264	3e-05
1107	1265	2e-05
1107	1266	2e-05
1107	1339	2e-05
1107	1340	2e-05
1107	1341	2e-05
1107	1342	2e-05
1107	1343	2e-05
1107	1417	2e-05
1107	1418	2e-05
1107	1419	2e-05
1107	1420	2e-05
1107	1421	2e-05
1107	1494	2e-05
1107	1495	2e-05
1107	1496	2e-05
1107	1497	2e-05
1107	1498	2e-05
1107	1574	2e-05
1107	1575	2e-05
1108	1106	2e-05
1108	1184	2e-05
1108	1185	0.0001
1108	1186	0.00035
1108	1187	8e-05
1108	1188	2e-05
1108	1262	2e-05
1108	1263	2e-05
1109	1186	0.0002
1109	1187	0.00033
1109	1188	0.00015
1109	1189	5e-05
1109	1190	2e-05
1109	1265	2e-05
1109	1266	2e-05
1109	1267	2e-05
1109	1268	2e-05
1110	1113	2e-05
1110	1187	0.00025
1110	1188	0.00042
1110	1189	0.00012
1110	1190	7e-05
1110	1191	3e-05
1110	1266	7e-05
1110	1267	7e-05
1110	1268	7e-05
1110	1269	2e-05
1110	1344	2e-05
1110	1345	3e-05
1111	1113	0.0001
1111	1114	2e-05
1111	1187	7e-05
1111	1188	0.00045
1111	1189	0.00075
1111	1190	0.0003
1111	1191	0.0001
1111	1192	2e-05
1111	1265	2e-05
1111	1266	0.00012
1111	1267	0.00025
1111	1268	0.00017
1111	1269	7e-05
1111	1270	2e-05
1111	1343	2e-05
1111	1344	3e-05
1111	1345	0.0001
1111	1346	7e-05
1111	1347	2e-05
1111	1348	2e-05
1111	1421	2e-05
1111	1422	2e-05
1111	1423	2e-05
1111	1424	2e-05
1111	1500	2e-05
1112	958	2e-05
1112	1113	0.00052
1112	1114	2e-05
1112	1188	5e-05
1112	1189	0.00038
1112	1190	0.00062
1112	1191	0.00027
1112	1192	2e-05
1112	1266	2e-05
1112	1267	0.00018
1112	1268	0.00025
1112	1269	7e-05
1112	1270	2e-05
1112	1345	2e-05
1112	1346	2e-05
1112	1347	2e-05
1113	1036	0.00018
1113	1037	2e-05
1113	1038	2e-05
1113	1114	0.00033
1113	1115	5e-05
1113	1188	2e-05
1113	1189	5e-05
1113	1190	0.00038
1113	1191	0.00058
1113	1192	8e-05
1113	1193	3e-05
1113	1194	2e-05
1113	1266	2e-05
1113	1267	3e-05
1113	1268	0.00013
1113	1269	0.00013
1113	1270	5e-05
1113	1271	2e-05
1113	1272	2e-05
1113	1345	3e-05
1113	1346	3e-05
1113	1347	3e-05
1113	1348	2e-05
1113	1349	2e-05
1113	1423	2e-05
1114	960	5e-05
1114	1036	0.0003
1114	1037	0.00027
1114	1038	0.00012
1114	1039	2e-05
1114	1040	2e-05
1114	1113	0.00033
1114	1115	0.00032
1114	1116	5e-05
1114	1117	2e-05
1114	1118	2e-05
1114	1119	2e-05
1114	1189	5e-05
1114	1190	8e-05
1114	1191	0.00043
1114	1192	0.00045
1114	1193	0.00022
1114	1194	7e-05
1114	1195	2e-05
1114	1196	2e-05
1114	1197	2e-05
1114	1267	3e-05
1114	1268	0.00012
1114	1269	0.00017
1114	1270	0.00015
1114	1271	0.0001
1114	1272	3e-05
1114	1273	2e-05
1114	1274	2e-05
1114	1275	2e-05
1114	1346	7e-05
1114	1347	0.00012
1114	1348	8e-05
1114	1349	2e-05
1114	1350	2e-05
1114	1351	2e-05
1114	1352	2e-05
1114	1353	2e-05
1114	1425	3e-05
1114	1426	2e-05
1114	1427	2e-05
1114	1428	2e-05
1114	1429	2e-05
1114	1430	2e-05
1115	960	8e-05
1115	961	3e-05
1115	1037	0.00032
1115	1038	0.00033
1115	1039	7e-05
1115	1040	3e-05
1115	1041	2e-05
1115	1114	0.00027
1115	1116	0.00015
1115	1117	5e-05
1115	1118	5e-05
1115	1119	2e-05
1115	1191	3e-05
1115	1192	0.0003
1115	1193	0.00032
1115	1194	0.00013
1115	1195	3e-05
1115	1196	3e-05
1115	1197	2e-05
1115	1269	7e-05
1115	1270	8e-05
1115	1271	0.00015
1115	1272	7e-05
1115	1273	3e-05
1115	1274	3e-05
1115	1275	2e-05
1115	1347	2e-05
1115	1348	3e-05
1115	1349	3e-05
1115	1350	3e-05
1115	1351	3e-05
1115	1352	2e-05
1115	1427	2e-05
1115	1428	2e-05
1115	1429	2e-05
1116	961	2e-05
1116	963	3e-05
1116	1038	0.00012
1116	1039	0.00025
1116	1040	0.00015
1116	1041	8e-05
1116	1115	5e-05
1116	1117	0.00043
1116	1118	0.0002
1116	1119	0.0001
1116	1120	2e-05
1116	1193	0.00025
1116	1194	0.00055
1116	1195	0.00033
1116	1196	0.00018
1116	1197	0.00012
1116	1198	2e-05
1116	1270	2e-05
1116	1271	0.00017
1116	1272	0.00023
1116	1273	0.00022
1116	1274	0.00013
1116	1275	8e-05
1116	1276	3e-05
1116	1348	2e-05
1116	1349	3e-05
1116	1350	0.00015
1116	1351	0.00013
1116	1352	0.00012
1116	1353	7e-05
1116	1354	2e-05
1116	1427	2e-05
1116	1428	8e-05
1116	1429	0.0001
1116	1430	7e-05
1116	1431	5e-05
1116	1507	3e-05
1116	1508	3e-05
1117	962	3e-05
1117	963	8e-05
1117	964	2e-05
1117	1039	0.00033
1117	1040	0.00048
1117	1041	0.00015
1117	1042	3e-05
1117	1116	0.00033
1117	1118	0.00088
1117	1119	0.00015
1117	1120	5e-05
1117	1193	2e-05
1117	1194	0.00047
1117	1195	0.0008
1117	1196	0.00053
1117	1197	0.00017
1117	1198	5e-05
1117	1271	2e-05
1117	1272	0.00022
1117	1273	0.00032
1117	1274	0.00022
1117	1275	0.00012
1117	1276	5e-05
1117	1349	2e-05
1117	1350	8e-05
1117	1351	0.00015
1117	1352	0.00013
1117	1353	7e-05
1117	1354	2e-05
1117	1428	2e-05
1117	1429	8e-05
1117	1430	5e-05
1117	1431	5e-05
1117	1432	2e-05
1117	1508	2e-05
1118	962	5e-05
1118	963	0.00012
1118	964	5e-05
1118	1039	0.0001
1118	1040	0.00043
1118	1041	0.00045
1118	1042	8e-05
1118	1043	5e-05
1118	1116	3e-05
1118	1117	0.00035
1118	1119	0.00058
1118	1120	0.00013
1118	1121	7e-05
1118	1194	7e-05
1118	1195	0.00052
1118	1196	0.00072
1118	1197	0.00033
1118	1198	0.0001
1118	1199	7e-05
1118	1200	2e-05
1118	1271	2e-05
1118	1272	7e-05
1118	1273	0.00018
1118	1274	0.00025
1118	1275	0.00015
1118	1276	0.0001
1118	1277	5e-05
1118	1278	2e-05
1118	1349	2e-05
1118	1350	5e-05
1118	1351	0.0001
1118	1352	0.00013
1118	1353	0.0001
1118	1354	8e-05
1118	1355	3e-05
1118	1428	2e-05
1118	1429	8e-05
1118	1430	8e-05
1118	1431	8e-05
1118	1432	3e-05
1118	1508	3e-05
1118	1509	2e-05
1118	1586	2e-05
1119	963	2e-05
1119	964	2e-05
1119	1040	2e-05
1119	1041	0.00023
1119	1042	0.00027
1119	1043	0.00015
1119	1044	8e-05
1119	1118	0.00022
1119	1120	0.0006
1119	1121	0.00022
1119	1122	0.0001
1119	1123	2e-05
1119	1195	7e-05
1119	1196	0.00037
1119	1197	0.00068
1119	1198	0.00045
1119	1199	0.0002
1119	1200	0.0001
1119	1201	5e-05
1119	1272	2e-05
1119	1273	8e-05
1119	1274	0.00023
1119	1275	0.00035
1119	1276	0.00023
1119	1277	0.00017
1119	1278	0.0001
1119	1279	2e-05
1119	1350	5e-05
1119	1351	0.0001
1119	1352	0.0002
1119	1353	0.00022
1119	1354	0.00018
1119	1355	0.00015
1119	1356	8e-05
1119	1428	2e-05
1119	1429	5e-05
1119	1430	0.00015
1119	1431	0.00017
1119	1432	0.00015
1119	1433	3e-05
1119	1508	3e-05
1120	963	2e-05
1120	964	2e-05
1120	1040	2e-05
1120	1041	3e-05
1120	1042	0.0003
1120	1043	0.00035
1120	1044	5e-05
1120	1118	2e-05
1120	1119	0.00033
1120	1121	0.00057
1120	1122	8e-05
1120	1123	2e-05
1120	1196	5e-05
1120	1197	0.00048
1120	1198	0.00075
1120	1199	0.00028
1120	1200	8e-05
1120	1201	2e-05
1120	1274	8e-05
1120	1275	0.00023
1120	1276	0.00027
1120	1277	0.00012
1120	1278	3e-05
1120	1352	5e-05
1120	1353	8e-05
1120	1354	7e-05
1120	1355	7e-05
1120	1431	3e-05
1121	1042	3e-05
1121	1043	0.00035
1121	1044	0.00038
1121	1045	0.0001
1121	1119	3e-05
1121	1120	0.00032
1121	1122	0.00063
1121	1123	0.00018
1121	1124	8e-05
1121	1196	2e-05
1121	1197	5e-05
1121	1198	0.00047
1121	1199	0.00073
1121	1200	0.00038
1121	1201	0.00017
1121	1202	5e-05
1121	1274	2e-05
1121	1275	3e-05
1121	1276	0.00017
1121	1277	0.00032
1121	1278	0.00025
1121	1279	7e-05
1121	1280	2e-05
1121	1352	2e-05
1121	1353	3e-05
1121	1354	8e-05
1121	1355	0.00012
1121	1356	7e-05
1121	1357	5e-05
1121	1432	2e-05
1121	1433	2e-05
1121	1434	2e-05
1122	1043	5e-05
1122	1044	0.00022
1122	1045	0.0002
1122	1120	3e-05
1122	1121	0.00023
1122	1123	0.00057
1122	1124	0.00012
1122	1198	5e-05
1122	1199	0.00042
1122	1200	0.00072
1122	1201	0.00035
1122	1202	0.00017
1122	1275	2e-05
1122	1276	5e-05
1122	1277	0.00015
1122	1278	0.00023
1122	1279	0.0002
1122	1280	7e-05
1122	1354	2e-05
1122	1355	8e-05
1122	1356	8e-05
1122	1357	7e-05
1122	1433	2e-05
1122	1434	2e-05
1123	1045	3e-05
1123	1122	0.00013
1123	1124	0.00017
1123	1199	3e-05
1123	1200	0.00023
1123	1201	0.00033
1123	1202	0.00015
1123	1277	3e-05
1123	1278	0.0001
1123	1279	0.00017
1123	1280	8e-05
1123	1355	2e-05
1123	1356	2e-05
1123	1357	3e-05
1123	1434	2e-05
1124	1123	2e-05
1124	1201	2e-05
1182	1106	8e-05
1182	1183	0.00025
1182	1184	8e-05
1182	1185	5e-05
1182	1261	0.00013
1182	1262	5e-05
1182	1263	3e-05
1182	1339	7e-05
1182	1340	3e-05
1182	1416	7e-05
1182	1417	3e-05
1182	1418	2e-05
1182	1494	3e-05
1182	1495	2e-05
1183	1106	0.00015
1183	1184	0.0003
1183	1185	8e-05
1183	1186	3e-05
1183	1187	2e-05
1183	1188	2e-05
1183	1261	0.0004
1183	1262	0.00012
1183	1263	5e-05
1183	1264	3e-05
1183	1265	2e-05
1183	1266	2e-05
1183	1339	0.00018
1183	1340	8e-05
1183	1341	5e-05
1183	1342	2e-05
1183	1343	2e-05
1183	1344	2e-05
1183	1416	0.00012
1183	1417	8e-05
1183	1418	5e-05
1183	1419	5e-05
1183	1420	2e-05
1183	1421	2e-05
1183	1494	5e-05
1183	1495	5e-05
1183	1496	5e-05
1183	1497	5e-05
1183	1498	2e-05
1183	1499	2e-05
1183	1571	3e-05
1183	1572	5e-05
1183	1573	5e-05
1183	1574	3e-05
1183	1575	2e-05
1183	1576	2e-05
1183	1649	3e-05
1183	1650	3e-05
1183	1651	3e-05
1183	1652	2e-05
1183	1653	2e-05
1183	1728	2e-05
1183	1729	2e-05
1184	1106	0.0001
1184	1183	0.00015
1184	1185	0.00052
1184	1186	0.00017
1184	1187	5e-05
1184	1261	0.00022
1184	1262	0.00043
1184	1263	0.0002
1184	1264	8e-05
1184	1265	2e-05
1184	1339	0.00012
1184	1340	0.00015
1184	1341	8e-05
1184	1342	5e-05
1184	1343	2e-05
1184	1416	7e-05
1184	1417	0.0001
1184	1418	8e-05
1184	1419	7e-05
1184	1420	2e-05
1184	1495	7e-05
1184	1496	7e-05
1184	1497	2e-05
1185	1184	0.0003
1185	1186	0.00043
1185	1187	5e-05
1185	1188	2e-05
1185	1262	0.0003
1185	1263	0.00048
1185	1264	0.00013
1185	1265	2e-05
1185	1266	2e-05
1185	1339	2e-05
1185	1340	7e-05
1185	1341	7e-05
1185	1342	3e-05
1185	1343	2e-05
1185	1417	2e-05
1185	1418	2e-05
1185	1419	2e-05
1185	1420	2e-05
1185	1495	2e-05
1185	1496	2e-05
1185	1497	2e-05
1185	1498	2e-05
1185	1574	2e-05
1186	1184	2e-05
1186	1185	0.00013
1186	1187	0.00028
1186	1188	0.00012
1186	1189	5e-05
1186	1190	2e-05
1186	1262	2e-05
1186	1263	0.00015
1186	1264	0.00027
1186	1265	0.00018
1186	1266	8e-05
1186	1267	3e-05
1186	1341	7e-05
1186	1342	0.0001
1186	1343	0.0001
1186	1344	5e-05
1186	1345	2e-05
1186	1419	5e-05
1186	1420	7e-05
1186	1421	5e-05
1186	1422	3e-05
1186	1497	3e-05
1186	1498	5e-05
1186	1499	2e-05
1187	1186	0.00017
1187	1188	0.00027
1187	1189	0.0001
1187	1190	2e-05
1187	1264	0.00023
1187	1265	0.00023
1187	1266	0.00013
1187	1267	7e-05
1187	1341	2e-05
1187	1342	3e-05
1187	1343	8e-05
1187	1344	5e-05
1187	1345	2e-05
1187	1420	2e-05
1187	1421	2e-05
1187	1422	2e-05
1188	1113	3e-05
1188	1187	0.00013
1188	1189	0.00047
1188	1190	0.0001
1188	1191	3e-05
1188	1192	2e-05
1188	1265	0.00022
1188	1266	0.00045
1188	1267	0.00023
1188	1268	8e-05
1188	1269	5e-05
1188	1270	2e-05
1188	1343	5e-05
1188	1344	0.0001
1188	1345	7e-05
1188	1346	5e-05
1188	1347	2e-05
1188	1421	2e-05
1188	1422	5e-05
1188	1423	5e-05
1188	1424	2e-05
1188	1500	2e-05
1189	1036	2e-05
1189	1113	3e-05
1189	1114	2e-05
1189	1188	0.00018
1189	1190	0.00035
1189	1191	5e-05
1189	1192	2e-05
1189	1265	2e-05
1189	1266	0.00027
1189	1267	0.00042
1189	1268	0.00015
1189	1269	2e-05
1189	1270	2e-05
1189	1343	2e-05
1189	1344	3e-05
1189	1345	8e-05
1189	1346	7e-05
1189	1347	2e-05
1189	1422	2e-05
1189	1423	2e-05
1189	1424	2e-05
1190	1036	3e-05
1190	1113	0.00045
1190	1114	8e-05
1190	1188	8e-05
1190	1189	0.00032
1190	1191	0.0006
1190	1192	0.00012
1190	1193	2e-05
1190	1266	7e-05
1190	1267	0.0004
1190	1268	0.00068
1190	1269	0.00027
1190	1270	0.00012
1190	1344	5e-05
1190	1345	0.00013
1190	1346	0.00012
1190	1347	0.0001
1190	1348	2e-05
1190	1422	5e-05
1190	1423	5e-05
1190	1424	5e-05
1191	1036	2e-05
1191	1113	0.0002
1191	1114	0.0002
1191	1189	3e-05
1191	1190	0.00023
1191	1192	0.00032
1191	1193	3e-05
1191	1267	5e-05
1191	1268	0.00035
1191	1269	0.00058
1191	1270	0.00028
1191	1271	2e-05
1191	1345	5e-05
1191	1346	0.00012
1191	1347	0.00013
1191	1348	0.0001
1191	1423	2e-05
1191	1424	2e-05
1191	1425	5e-05
1191	1426	3e-05
1191	1502	2e-05
1191	1503	2e-05
1191	1504	2e-05
1191	1581	2e-05
1192	1114	0.0001
1192	1115	7e-05
1192	1191	0.00025
1192	1193	0.00017
1192	1194	3e-05
1192	1268	5e-05
1192	1269	0.00037
1192	1270	0.00043
1192	1271	8e-05
1192	1346	2e-05
1192	1347	7e-05
1192	1348	7e-05
1192	1425	2e-05
1192	1426	2e-05
1193	960	3e-05
1193	1037	7e-05
1193	1038	8e-05
1193	1039	2e-05
1193	1040	2e-05
1193	1041	2e-05
1193	1114	8e-05
1193	1115	0.0003
1193	1116	0.00042
1193	1117	0.00015
1193	1118	7e-05
1193	1119	3e-05
1193	1191	2e-05
1193	1192	0.00037
1193	1194	0.00065
1193	1195	0.00028
1193	1196	7e-05
1193	1197	3e-05
1193	1269	0.0001
1193	1270	0.00035
1193	1271	0.00065
1193	1272	0.00042
1193	1273	0.0002
1193	1274	5e-05
1193	1275	3e-05
1193	1347	3e-05
1193	1348	0.00012
1193	1349	0.00025
1193	1350	0.00017
1193	1351	7e-05
1193	1352	5e-05
1193	1353	3e-05
1193	1354	3e-05
1193	1425	2e-05
1193	1426	2e-05
1193	1427	5e-05
1193	1428	5e-05
1193	1429	5e-05
1193	1430	5e-05
1193	1431	3e-05
1193	1503	2e-05
1193	1504	2e-05
1193	1505	2e-05
1193	1506	2e-05
1193	1507	3e-05
1193	1508	3e-05
1193	1509	2e-05
1194	1038	2e-05
1194	1039	5e-05
1194	1040	5e-05
1194	1041	3e-05
1194	1116	0.00025
1194	1117	0.0004
1194	1118	0.00023
1194	1119	7e-05
1194	1120	2e-05
1194	1193	0.00027
1194	1195	0.0008
1194	1196	0.00025
1194	1197	8e-05
1194	1198	3e-05
1194	1270	2e-05
1194	1271	0.00043
1194	1272	0.0009
1194	1273	0.00062
1194	1274	0.0002
1194	1275	7e-05
1194	1276	3e-05
1194	1349	0.0001
1194	1350	0.00037
1194	1351	0.00032
1194	1352	0.00013
1194	1353	3e-05
1194	1354	3e-05
1194	1427	3e-05
1194	1428	7e-05
1194	1429	0.0001
1194	1430	7e-05
1194	1431	3e-05
1194	1432	2e-05
1194	1505	2e-05
1194	1506	3e-05
1194	1507	3e-05
1194	1508	3e-05
1194	1509	3e-05
1194	1584	2e-05
1194	1585	2e-05
1194	1586	3e-05
1195	1040	5e-05
1195	1116	2e-05
1195	1117	0.00028
1195	1118	0.00037
1195	1119	8e-05
1195	1194	0.00028
1195	1196	0.00062
1195	1197	0.00017
1195	1271	3e-05
1195	1272	0.00053
1195	1273	0.00078
1195	1274	0.00033
1195	1275	0.00013
1195	1276	3e-05
1195	1349	3e-05
1195	1350	0.0002
1195	1351	0.00032
1195	1352	0.00022
1195	1353	8e-05
1195	1354	5e-05
1195	1428	0.0001
1195	1429	0.00013
1195	1430	0.0001
1195	1431	5e-05
1195	1507	2e-05
1195	1508	2e-05
1196	962	2e-05
1196	963	2e-05
1196	1039	3e-05
1196	1040	7e-05
1196	1041	3e-05
1196	1042	2e-05
1196	1043	2e-05
1196	1117	0.00012
1196	1118	0.0004
1196	1119	0.0004
1196	1120	0.00017
1196	1121	3e-05
1196	1194	5e-05
1196	1195	0.00032
1196	1197	0.00052
1196	1198	0.00015
1196	1199	7e-05
1196	1200	2e-05
1196	1271	2e-05
1196	1272	5e-05
1196	1273	0.00037
1196	1274	0.00055
1196	1275	0.00032
1196	1276	0.00013
1196	1277	5e-05
1196	1278	2e-05
1196	1279	2e-05
1196	1350	5e-05
1196	1351	0.0002
1196	1352	0.00028
1196	1353	0.00018
1196	1354	0.00012
1196	1355	7e-05
1196	1356	2e-05
1196	1357	2e-05
1196	1428	3e-05
1196	1429	0.00012
1196	1430	0.00012
1196	1431	0.00012
1196	1432	8e-05
1196	1433	2e-05
1196	1434	2e-05
1196	1506	3e-05
1196	1507	3e-05
1196	1508	5e-05
1196	1509	3e-05
1196	1584	2e-05
1196	1585	3e-05
1196	1586	3e-05
1196	1663	2e-05
1196	1664	3e-05
1196	1741	2e-05
1197	964	2e-05
1197	1041	5e-05
1197	1042	7e-05
1197	1043	5e-05
1197	1044	2e-05
1197	1118	7e-05
1197	1119	0.00043
1197	1120	0.00053
1197	1121	0.00012
1197	1122	2e-05
1197	1195	5e-05
1197	1196	0.00042
1197	1198	0.0007
1197	1199	0.0002
1197	1200	8e-05
1197	1273	0.0001
1197	1274	0.00077
1197	1275	0.00098
1197	1276	0.0005
1197	1277	0.00017
1197	1278	7e-05
1197	1351	0.00012
1197	1352	0.00028
1197	1353	0.00045
1197	1354	0.00035
1197	1355	0.00013
1197	1356	5e-05
1197	1429	3e-05
1197	1430	0.00018
1197	1431	0.00023
1197	1432	0.00015
1197	1433	2e-05
1197	1508	2e-05
1197	1509	2e-05
1198	1042	2e-05
1198	1043	7e-05
1198	1044	3e-05
1198	1119	8e-05
1198	1120	0.00028
1198	1121	0.00037
1198	1122	7e-05
1198	1123	5e-05
1198	1196	2e-05
1198	1197	0.00023
1198	1199	0.00062
1198	1200	0.00015
1198	1201	5e-05
1198	1274	7e-05
1198	1275	0.00048
1198	1276	0.00068
1198	1277	0.00022
1198	1278	0.00013
1198	1279	3e-05
1198	1351	2e-05
1198	1352	7e-05
1198	1353	0.00022
1198	1354	0.0002
1198	1355	0.00015
1198	1356	0.0001
1198	1357	3e-05
1198	1429	2e-05
1198	1430	7e-05
1198	1431	0.00012
1198	1432	0.0001
1198	1433	7e-05
1198	1434	3e-05
1198	1508	2e-05
1198	1509	2e-05
1199	1042	3e-05
1199	1043	8e-05
1199	1044	0.00012
1199	1045	7e-05
1199	1119	2e-05
1199	1120	0.00012
1199	1121	0.00028
1199	1122	0.0003
1199	1123	0.00012
1199	1124	5e-05
1199	1197	7e-05
1199	1198	0.00023
1199	1200	0.00058
1199	1201	0.00013
1199	1202	5e-05
1199	1275	8e-05
1199	1276	0.00043
1199	1277	0.00067
1199	1278	0.0005
1199	1279	0.0001
1199	1280	5e-05
1199	1353	5e-05
1199	1354	0.0002
1199	1355	0.00033
1199	1356	0.00027
1199	1357	7e-05
1199	1431	5e-05
1199	1432	8e-05
1199	1433	7e-05
1199	1434	7e-05
1199	1509	2e-05
1200	1044	3e-05
1200	1045	3e-05
1200	1121	8e-05
1200	1122	0.00023
1200	1123	0.00038
1200	1124	0.00017
1200	1198	3e-05
1200	1199	0.0003
1200	1201	0.00053
1200	1202	0.00017
1200	1276	0.0001
1200	1277	0.0004
1200	1278	0.00062
1200	1279	0.00028
1200	1280	0.00018
1200	1353	3e-05
1200	1354	8e-05
1200	1355	0.00023
1200	1356	0.00023
1200	1357	0.00017
1200	1431	2e-05
1200	1432	8e-05
1200	1433	0.0001
1200	1434	0.00012
1201	1044	2e-05
1201	1045	2e-05
1201	1121	2e-05
1201	1122	3e-05
1201	1123	0.00028
1201	1124	0.00022
1201	1198	2e-05
1201	1199	3e-05
1201	1200	0.00022
1201	1202	0.00035
1201	1276	2e-05
1201	1277	3e-05
1201	1278	0.00015
1201	1279	0.0004
1201	1280	0.00017
1201	1354	2e-05
1201	1355	3e-05
1201	1356	7e-05
1201	1357	0.0001
1201	1433	2e-05
1201	1434	2e-05
1202	1123	2e-05
1202	1124	2e-05
1202	1200	2e-05
1202	1201	7e-05
1202	1278	2e-05
1202	1279	0.00013
1202	1280	0.00012
1202	1356	5e-05
1202	1357	5e-05
1259	1106	2e-05
1259	1183	3e-05
1259	1184	2e-05
1259	1261	3e-05
1260	1183	5e-05
1260	1184	2e-05
1260	1261	8e-05
1260	1262	2e-05
1260	1339	5e-05
1260	1416	3e-05
1260	1417	2e-05
1260	1494	2e-05
1261	1106	2e-05
1261	1183	0.00018
1261	1184	0.0001
1261	1185	3e-05
1261	1186	3e-05
1261	1187	3e-05
1261	1188	2e-05
1261	1262	0.00022
1261	1263	5e-05
1261	1264	3e-05
1261	1265	3e-05
1261	1339	0.00043
1261	1340	8e-05
1261	1341	3e-05
1261	1342	3e-05
1261	1343	2e-05
1261	1416	0.00023
1261	1417	0.00013
1261	1418	5e-05
1261	1419	3e-05
1261	1420	3e-05
1261	1421	2e-05
1261	1494	5e-05
1261	1495	5e-05
1261	1496	3e-05
1261	1497	3e-05
1261	1498	3e-05
1261	1499	2e-05
1261	1571	3e-05
1261	1572	3e-05
1261	1573	3e-05
1261	1574	3e-05
1261	1575	3e-05
1261	1576	2e-05
1261	1649	3e-05
1261	1650	3e-05
1261	1651	3e-05
1261	1652	2e-05
1261	1653	2e-05
1261	1728	2e-05
1261	1729	2e-05
1262	1106	5e-05
1262	1183	3e-05
1262	1184	0.00023
1262	1185	0.00027
1262	1186	8e-05
1262	1187	2e-05
1262	1188	2e-05
1262	1261	0.0002
1262	1263	0.00032
1262	1264	8e-05
1262	1265	5e-05
1262	1266	2e-05
1262	1339	0.00032
1262	1340	0.00038
1262	1341	0.00012
1262	1342	7e-05
1262	1343	5e-05
1262	1416	0.00013
1262	1417	0.00018
1262	1418	0.00013
1262	1419	8e-05
1262	1420	5e-05
1262	1421	5e-05
1262	1494	7e-05
1262	1495	7e-05
1262	1496	8e-05
1262	1497	7e-05
1262	1498	5e-05
1262	1499	2e-05
1262	1571	3e-05
1262	1572	7e-05
1262	1573	5e-05
1262	1574	5e-05
1262	1575	5e-05
1262	1576	2e-05
1262	1649	3e-05
1262	1650	5e-05
1262	1651	3e-05
1262	1652	5e-05
1262	1653	2e-05
1262	1728	2e-05
1263	1184	5e-05
1263	1185	0.00028
1263	1186	0.00033
1263	1187	0.00012
1263	1262	0.00025
1263	1264	0.00032
1263	1265	0.00015
1263	1266	2e-05
1263	1339	7e-05
1263	1340	0.00035
1263	1341	0.00033
1263	1342	0.00023
1263	1343	0.00013
1263	1417	8e-05
1263	1418	0.00013
1263	1419	0.0002
1263	1420	0.00017
1263	1421	0.0001
1263	1495	3e-05
1263	1496	0.00012
1263	1497	0.00013
1263	1498	0.00012
1263	1499	3e-05
1263	1574	3e-05
1263	1575	7e-05
1263	1576	5e-05
1264	1186	0.0002
1264	1187	0.0003
1264	1188	8e-05
1264	1263	0.00018
1264	1265	0.00038
1264	1266	0.0001
1264	1267	3e-05
1264	1340	3e-05
1264	1341	0.00033
1264	1342	0.00045
1264	1343	0.00018
1264	1344	0.0001
1264	1345	3e-05
1264	1418	3e-05
1264	1419	0.00025
1264	1420	0.00023
1264	1421	0.0001
1264	1422	7e-05
1264	1423	2e-05
1264	1496	3e-05
1264	1497	0.00015
1264	1498	0.0001
1264	1499	7e-05
1264	1500	3e-05
1264	1574	2e-05
1264	1575	3e-05
1264	1576	5e-05
1264	1577	3e-05
1264	1578	2e-05
1264	1654	2e-05
1264	1655	2e-05
1264	1732	2e-05
1265	1186	5e-05
1265	1187	0.00022
1265	1188	0.00018
1265	1189	8e-05
1265	1190	3e-05
1265	1191	2e-05
1265	1263	3e-05
1265	1264	0.00012
1265	1266	0.0004
1265	1267	0.00013
1265	1268	3e-05
1265	1269	2e-05
1265	1341	5e-05
1265	1342	0.00043
1265	1343	0.00057
1265	1344	0.00022
1265	1345	0.00012
1265	1346	2e-05
1265	1347	2e-05
1265	1418	3e-05
1265	1419	5e-05
1265	1420	0.00023
1265	1421	0.00025
1265	1422	0.00015
1265	1423	7e-05
1265	1424	2e-05
1265	1496	3e-05
1265	1497	5e-05
1265	1498	8e-05
1265	1499	8e-05
1265	1500	3e-05
1265	1501	2e-05
1265	1502	2e-05
1265	1575	2e-05
1265	1576	3e-05
1265	1577	3e-05
1265	1578	2e-05
1265	1579	2e-05
1265	1653	2e-05
1265	1654	2e-05
1265	1655	2e-05
1265	1656	2e-05
1265	1657	2e-05
1265	1733	2e-05
1266	1113	2e-05
1266	1188	0.00022
1266	1189	0.00048
1266	1190	0.0001
1266	1191	2e-05
1266	1265	0.00017
1266	1267	0.0006
1266	1268	0.00013
1266	1269	3e-05
1266	1342	3e-05
1266	1343	0.00027
1266	1344	0.00032
1266	1345	0.0002
1266	1346	5e-05
1266	1347	3e-05
1266	1420	2e-05
1266	1421	8e-05
1266	1422	0.00017
1266	1423	7e-05
1266	1424	3e-05
1266	1499	2e-05
1266	1500	3e-05
1267	1113	5e-05
[truncated: 23,750 more rows]
